# Supplementary material for: Palmitic and Stearic Acids Inhibit Chaperone-Mediated Autophagy (CMA) in POMC-like Neurons In Vitro
Source: Cells. 2022 Mar 8;11(6):920. doi: 10.3390/cells11060920 (PMC8945987; doi:10.3390/cells11060920)
Supplement: Supplementary file 1 [file cells-11-00920-s001.zip]

Archive with 4 entries (3 files):
- Supplementary data/
- Supplementary data/Supplementary  Figure S1.pdf
- Supplementary data/Supplementary Table S1.xlsx
- Supplementary data/Supplementary Table S2.xlsx
