# Supplementary material for: Palmitic and Stearic Acids Inhibit Chaperone-Mediated Autophagy (CMA) in POMC-like Neurons In Vitro
Source: Cells. 2022 Mar 8;11(6):920. doi: 10.3390/cells11060920 (PMC8945987; doi:10.3390/cells11060920)
Supplement: Supplementary file 1 [file cells-11-00920-s001.zip › Supplementary data/Supplementary Table S2.xlsx]

## Sheet: KFERQ PA-UP-regulated
CMA_motifs_UniProt_20220119_0629-PA-UP-regulated
entry	status	protein_names	gene_names	length	motif	motif_start	motif_type
Q9Z1T1	reviewed	AP-3 complex subunit beta-1 (Adaptor protein complex AP-3 subunit beta-1) (Adaptor-related protein complex 3 subunit beta-1) (Beta-3A-adaptin) (Clathrin assembly protein complex 3 beta-1 large chain)	Ap3b1	1105	IEIKK	92	acetyl. act.
Q9Z1T1	reviewed	AP-3 complex subunit beta-1 (Adaptor protein complex AP-3 subunit beta-1) (Adaptor-related protein complex 3 subunit beta-1) (Beta-3A-adaptin) (Clathrin assembly protein complex 3 beta-1 large chain)	Ap3b1	1105	EKLLK	193	acetyl. act.
Q9Z1T1	reviewed	AP-3 complex subunit beta-1 (Adaptor protein complex AP-3 subunit beta-1) (Adaptor-related protein complex 3 subunit beta-1) (Beta-3A-adaptin) (Clathrin assembly protein complex 3 beta-1 large chain)	Ap3b1	1105	KLLKD	194	acetyl. act.
Q9Z1T1	reviewed	AP-3 complex subunit beta-1 (Adaptor protein complex AP-3 subunit beta-1) (Adaptor-related protein complex 3 subunit beta-1) (Beta-3A-adaptin) (Clathrin assembly protein complex 3 beta-1 large chain)	Ap3b1	1105	LLKDK	195	acetyl. act.
Q9Z1T1	reviewed	AP-3 complex subunit beta-1 (Adaptor protein complex AP-3 subunit beta-1) (Adaptor-related protein complex 3 subunit beta-1) (Beta-3A-adaptin) (Clathrin assembly protein complex 3 beta-1 large chain)	Ap3b1	1105	LREFQ	407	canonical
Q9Z1T1	reviewed	AP-3 complex subunit beta-1 (Adaptor protein complex AP-3 subunit beta-1) (Adaptor-related protein complex 3 subunit beta-1) (Beta-3A-adaptin) (Clathrin assembly protein complex 3 beta-1 large chain)	Ap3b1	1105	DVLRK	517	acetyl. act.
Q9Z1T1	reviewed	AP-3 complex subunit beta-1 (Adaptor protein complex AP-3 subunit beta-1) (Adaptor-related protein complex 3 subunit beta-1) (Beta-3A-adaptin) (Clathrin assembly protein complex 3 beta-1 large chain)	Ap3b1	1105	QTKLL	551	phos. act.
Q9Z1T1	reviewed	AP-3 complex subunit beta-1 (Adaptor protein complex AP-3 subunit beta-1) (Adaptor-related protein complex 3 subunit beta-1) (Beta-3A-adaptin) (Clathrin assembly protein complex 3 beta-1 large chain)	Ap3b1	1105	KLLTQ	553	phos. act.
Q9Z1T1	reviewed	AP-3 complex subunit beta-1 (Adaptor protein complex AP-3 subunit beta-1) (Adaptor-related protein complex 3 subunit beta-1) (Beta-3A-adaptin) (Clathrin assembly protein complex 3 beta-1 large chain)	Ap3b1	1105	RDRFQ	615	canonical
Q9Z1T1	reviewed	AP-3 complex subunit beta-1 (Adaptor protein complex AP-3 subunit beta-1) (Adaptor-related protein complex 3 subunit beta-1) (Beta-3A-adaptin) (Clathrin assembly protein complex 3 beta-1 large chain)	Ap3b1	1105	KDFKK	1002	acetyl. act.
Q9Z1T1	reviewed	AP-3 complex subunit beta-1 (Adaptor protein complex AP-3 subunit beta-1) (Adaptor-related protein complex 3 subunit beta-1) (Beta-3A-adaptin) (Clathrin assembly protein complex 3 beta-1 large chain)	Ap3b1	1105	FKKEQ	1004	canonical
Q9Z1T1	reviewed	AP-3 complex subunit beta-1 (Adaptor protein complex AP-3 subunit beta-1) (Adaptor-related protein complex 3 subunit beta-1) (Beta-3A-adaptin) (Clathrin assembly protein complex 3 beta-1 large chain)	Ap3b1	1105	LRELK	1095	acetyl. act.
Q9Z1Q9	reviewed	Valine--tRNA ligase (EC 6.1.1.9) (Protein G7a) (Valyl-tRNA synthetase) (ValRS)	Vars Bat6 G7a Vars2	1263	QLKKE	233	canonical
Q9Z1Q9	reviewed	Valine--tRNA ligase (EC 6.1.1.9) (Protein G7a) (Valyl-tRNA synthetase) (ValRS)	Vars Bat6 G7a Vars2	1263	KREKL	240	acetyl. act.
Q9Z1Q9	reviewed	Valine--tRNA ligase (EC 6.1.1.9) (Protein G7a) (Valyl-tRNA synthetase) (ValRS)	Vars Bat6 G7a Vars2	1263	KLEKF	243	acetyl. act.
Q9Z1Q9	reviewed	Valine--tRNA ligase (EC 6.1.1.9) (Protein G7a) (Valyl-tRNA synthetase) (ValRS)	Vars Bat6 G7a Vars2	1263	LEKFQ	244	canonical
Q9Z1Q9	reviewed	Valine--tRNA ligase (EC 6.1.1.9) (Protein G7a) (Valyl-tRNA synthetase) (ValRS)	Vars Bat6 G7a Vars2	1263	VVEKK	390	acetyl. act.
Q9Z1Q9	reviewed	Valine--tRNA ligase (EC 6.1.1.9) (Protein G7a) (Valyl-tRNA synthetase) (ValRS)	Vars Bat6 G7a Vars2	1263	KISLQ	776	phos. act.
Q9WUM3	reviewed	Coronin-1B (Coronin-2)	Coro1b	484	QSKFR	9	phos. act.
Q9WUM3	reviewed	Coronin-1B (Coronin-2)	Coro1b	484	QRDLK	401	canonical
Q9WUM3	reviewed	Coronin-1B (Coronin-2)	Coro1b	484	LVKEQ	461	canonical
Q9WU28	reviewed	Prefoldin subunit 5 (C-Myc-binding protein Mm-1) (EIG-1) (Myc modulator 1)	Pfdn5 Eig1 Mm1 Pfd5	154	KDFFK	100	acetyl. act.
Q9WU28	reviewed	Prefoldin subunit 5 (C-Myc-binding protein Mm-1) (EIG-1) (Myc modulator 1)	Pfdn5 Eig1 Mm1 Pfd5	154	KRKID	104	acetyl. act.
Q9WU28	reviewed	Prefoldin subunit 5 (C-Myc-binding protein Mm-1) (EIG-1) (Myc modulator 1)	Pfdn5 Eig1 Mm1 Pfd5	154	FLTKQ	109	phos. act.
Q9WTQ5	reviewed	A-kinase anchor protein 12 (AKAP-12) (Germ cell lineage protein gercelin) (Src-suppressed C kinase substrate) (SSeCKS)	Akap12 Gag12 Ssecks	1684	VKKDK	167	acetyl. act.
Q9WTQ5	reviewed	A-kinase anchor protein 12 (AKAP-12) (Germ cell lineage protein gercelin) (Src-suppressed C kinase substrate) (SSeCKS)	Akap12 Gag12 Ssecks	1684	QERIK	490	canonical
Q9WTQ5	reviewed	A-kinase anchor protein 12 (AKAP-12) (Germ cell lineage protein gercelin) (Src-suppressed C kinase substrate) (SSeCKS)	Akap12 Gag12 Ssecks	1684	LDKVK	621	acetyl. act.
Q9WTQ5	reviewed	A-kinase anchor protein 12 (AKAP-12) (Germ cell lineage protein gercelin) (Src-suppressed C kinase substrate) (SSeCKS)	Akap12 Gag12 Ssecks	1684	KRRVD	656	acetyl. act.
Q9QZE5	reviewed	Coatomer subunit gamma-1 (Gamma-1-coat protein) (Gamma-1-COP)	Copg1 Copg	874	KKFDK	3	acetyl. act.
Q9QZE5	reviewed	Coatomer subunit gamma-1 (Gamma-1-coat protein) (Gamma-1-COP)	Copg1 Copg	874	KFDKK	4	acetyl. act.
Q9QZE5	reviewed	Coatomer subunit gamma-1 (Gamma-1-coat protein) (Gamma-1-COP)	Copg1 Copg	874	TKLFQ	74	phos. act.
Q9JIG7	reviewed	Coiled-coil domain-containing protein 22	Ccdc22 DXImx40e	627	QVRDL	268	canonical
Q9JIG7	reviewed	Coiled-coil domain-containing protein 22	Ccdc22 DXImx40e	627	QRILE	495	canonical
Q9JHJ0	reviewed	Tropomodulin-3 (Ubiquitous tropomodulin) (U-Tmod)	Tmod3	352	KRIRE	191	acetyl. act.
Q9JHJ0	reviewed	Tropomodulin-3 (Ubiquitous tropomodulin) (U-Tmod)	Tmod3	352	DLVRK	340	acetyl. act.
Q9JHJ0	reviewed	Tropomodulin-3 (Ubiquitous tropomodulin) (U-Tmod)	Tmod3	352	KRRIE	344	acetyl. act.
Q9ET54	reviewed	Palladin	Palld Kiaa0992	1408	QIFSK	66	phos. act.
Q9ET54	reviewed	Palladin	Palld Kiaa0992	1408	QKLRS	282	phos. act.
Q9ET54	reviewed	Palladin	Palld Kiaa0992	1408	KLRSQ	283	phos. act.
Q9ET54	reviewed	Palladin	Palld Kiaa0992	1408	QVRLE	673	canonical
Q9ET54	reviewed	Palladin	Palld Kiaa0992	1408	VRLEQ	674	canonical
Q9ET54	reviewed	Palladin	Palld Kiaa0992	1408	QRLIS	991	phos. act.
Q9ET54	reviewed	Palladin	Palld Kiaa0992	1408	QERFF	1154	canonical
Q9DBP5	reviewed	UMP-CMP kinase (EC 2.7.4.14) (Deoxycytidylate kinase) (CK) (dCMP kinase) (Nucleoside-diphosphate kinase) (EC 2.7.4.6) (Uridine monophosphate/cytidine monophosphate kinase) (UMP/CMP kinase) (UMP/CMPK)	Cmpk1 Cmk Cmpk Uck Umk Umpk	196	RIVEK	22	acetyl. act.
Q9DBP5	reviewed	UMP-CMP kinase (EC 2.7.4.14) (Deoxycytidylate kinase) (CK) (dCMP kinase) (Nucleoside-diphosphate kinase) (EC 2.7.4.6) (Uridine monophosphate/cytidine monophosphate kinase) (UMP/CMP kinase) (UMP/CMPK)	Cmpk1 Cmk Cmpk Uck Umk Umpk	196	EKRIQ	149	canonical
Q9DBP5	reviewed	UMP-CMP kinase (EC 2.7.4.14) (Deoxycytidylate kinase) (CK) (dCMP kinase) (Nucleoside-diphosphate kinase) (EC 2.7.4.6) (Uridine monophosphate/cytidine monophosphate kinase) (UMP/CMP kinase) (UMP/CMPK)	Cmpk1 Cmk Cmpk Uck Umk Umpk	196	KIFDK	190	acetyl. act.
Q9D920	reviewed	BLOC-1-related complex subunit 5	Borcs5	195	KLEKL	80	acetyl. act.
Q9D920	reviewed	BLOC-1-related complex subunit 5	Borcs5	195	KRIKE	116	acetyl. act.
Q9CWZ7	reviewed	Gamma-soluble NSF attachment protein (SNAP-gamma) (N-ethylmaleimide-sensitive factor attachment protein gamma)	Napg Snapg	312	QLIEK	96	canonical
Q9CWZ7	reviewed	Gamma-soluble NSF attachment protein (SNAP-gamma) (N-ethylmaleimide-sensitive factor attachment protein gamma)	Napg Snapg	312	ERLRQ	148	canonical
Q9CTG6	reviewed	Probable cation-transporting ATPase 13A2 (EC 3.6.3.-)	Atp13a2	1169	QVLRY	156	phos. act.
Q9CTG6	reviewed	Probable cation-transporting ATPase 13A2 (EC 3.6.3.-)	Atp13a2	1169	SVRVQ	287	phos. act.
Q9CTG6	reviewed	Probable cation-transporting ATPase 13A2 (EC 3.6.3.-)	Atp13a2	1169	QSRLR	480	phos. act.
Q9CTG6	reviewed	Probable cation-transporting ATPase 13A2 (EC 3.6.3.-)	Atp13a2	1169	RLRTQ	482	phos. act.
Q9CTG6	reviewed	Probable cation-transporting ATPase 13A2 (EC 3.6.3.-)	Atp13a2	1169	QTLRK	730	phos. act.
Q9CR27	reviewed	WASH complex subunit CCDC53 (Coiled-coil domain-containing protein 53)	Ccdc53	194	QKRTV	23	phos. act.
Q9CR27	reviewed	WASH complex subunit CCDC53 (Coiled-coil domain-containing protein 53)	Ccdc53	194	SLRIQ	56	phos. act.
Q9CQ60	reviewed	6-phosphogluconolactonase (6PGL) (EC 3.1.1.31)	Pgls	257	QRVTL	184	phos. act.
Q9CQ60	reviewed	6-phosphogluconolactonase (6PGL) (EC 3.1.1.31)	Pgls	257	KRILE	213	acetyl. act.
Q99KR8	reviewed	Plasma alpha-L-fucosidase (EC 3.2.1.51) (Alpha-L-fucoside fucohydrolase 2) (Alpha-L-fucosidase 2)	Fuca2	461	KRDIV	152	acetyl. act.
Q99KR8	reviewed	Plasma alpha-L-fucosidase (EC 3.2.1.51) (Alpha-L-fucoside fucohydrolase 2) (Alpha-L-fucosidase 2)	Fuca2	461	RDIVK	153	acetyl. act.
Q99KR8	reviewed	Plasma alpha-L-fucosidase (EC 3.2.1.51) (Alpha-L-fucoside fucohydrolase 2) (Alpha-L-fucosidase 2)	Fuca2	461	ELVKK	312	acetyl. act.
Q99KR8	reviewed	Plasma alpha-L-fucosidase (EC 3.2.1.51) (Alpha-L-fucoside fucohydrolase 2) (Alpha-L-fucosidase 2)	Fuca2	461	KKLVE	315	acetyl. act.
Q99KR8	reviewed	Plasma alpha-L-fucosidase (EC 3.2.1.51) (Alpha-L-fucoside fucohydrolase 2) (Alpha-L-fucosidase 2)	Fuca2	461	ERLRQ	345	canonical
Q99K01	reviewed	Pyridoxal-dependent decarboxylase domain-containing protein 1 (EC 4.1.1.-)	Pdxdc1	787	KEKLR	107	acetyl. act.
Q99K01	reviewed	Pyridoxal-dependent decarboxylase domain-containing protein 1 (EC 4.1.1.-)	Pdxdc1	787	EKLRK	108	acetyl. act.
Q99K01	reviewed	Pyridoxal-dependent decarboxylase domain-containing protein 1 (EC 4.1.1.-)	Pdxdc1	787	EKLIK	222	acetyl. act.
Q99K01	reviewed	Pyridoxal-dependent decarboxylase domain-containing protein 1 (EC 4.1.1.-)	Pdxdc1	787	KLIKD	223	acetyl. act.
Q99K01	reviewed	Pyridoxal-dependent decarboxylase domain-containing protein 1 (EC 4.1.1.-)	Pdxdc1	787	VERIK	354	acetyl. act.
Q99K01	reviewed	Pyridoxal-dependent decarboxylase domain-containing protein 1 (EC 4.1.1.-)	Pdxdc1	787	EVVRK	611	acetyl. act.
Q922J3	reviewed	CAP-Gly domain-containing linker protein 1 (Cytoplasmic linker protein 170) (CLIP-170) (Restin)	Clip1 Kiaa4046 Rsn	1391	VRYFQ	106	phos. act.
Q922J3	reviewed	CAP-Gly domain-containing linker protein 1 (Cytoplasmic linker protein 170) (CLIP-170) (Restin)	Clip1 Kiaa4046 Rsn	1391	TRKVQ	125	phos. act.
Q922J3	reviewed	CAP-Gly domain-containing linker protein 1 (Cytoplasmic linker protein 170) (CLIP-170) (Restin)	Clip1 Kiaa4046 Rsn	1391	LKEKQ	356	canonical
Q922J3	reviewed	CAP-Gly domain-containing linker protein 1 (Cytoplasmic linker protein 170) (CLIP-170) (Restin)	Clip1 Kiaa4046 Rsn	1391	KRKVE	434	acetyl. act.
Q922J3	reviewed	CAP-Gly domain-containing linker protein 1 (Cytoplasmic linker protein 170) (CLIP-170) (Restin)	Clip1 Kiaa4046 Rsn	1391	QFRVE	441	canonical
Q922J3	reviewed	CAP-Gly domain-containing linker protein 1 (Cytoplasmic linker protein 170) (CLIP-170) (Restin)	Clip1 Kiaa4046 Rsn	1391	QKEIK	538	canonical
Q922J3	reviewed	CAP-Gly domain-containing linker protein 1 (Cytoplasmic linker protein 170) (CLIP-170) (Restin)	Clip1 Kiaa4046 Rsn	1391	QIERL	615	canonical
Q922J3	reviewed	CAP-Gly domain-containing linker protein 1 (Cytoplasmic linker protein 170) (CLIP-170) (Restin)	Clip1 Kiaa4046 Rsn	1391	KIIKE	654	acetyl. act.
Q922J3	reviewed	CAP-Gly domain-containing linker protein 1 (Cytoplasmic linker protein 170) (CLIP-170) (Restin)	Clip1 Kiaa4046 Rsn	1391	IIKEK	655	acetyl. act.
Q922J3	reviewed	CAP-Gly domain-containing linker protein 1 (Cytoplasmic linker protein 170) (CLIP-170) (Restin)	Clip1 Kiaa4046 Rsn	1391	EIKVK	692	acetyl. act.
Q922J3	reviewed	CAP-Gly domain-containing linker protein 1 (Cytoplasmic linker protein 170) (CLIP-170) (Restin)	Clip1 Kiaa4046 Rsn	1391	KVKEL	694	acetyl. act.
Q922J3	reviewed	CAP-Gly domain-containing linker protein 1 (Cytoplasmic linker protein 170) (CLIP-170) (Restin)	Clip1 Kiaa4046 Rsn	1391	KEKLL	723	acetyl. act.
Q922J3	reviewed	CAP-Gly domain-containing linker protein 1 (Cytoplasmic linker protein 170) (CLIP-170) (Restin)	Clip1 Kiaa4046 Rsn	1391	KFKEK	861	acetyl. act.
Q922J3	reviewed	CAP-Gly domain-containing linker protein 1 (Cytoplasmic linker protein 170) (CLIP-170) (Restin)	Clip1 Kiaa4046 Rsn	1391	ELRLK	903	acetyl. act.
Q922J3	reviewed	CAP-Gly domain-containing linker protein 1 (Cytoplasmic linker protein 170) (CLIP-170) (Restin)	Clip1 Kiaa4046 Rsn	1391	QLKLT	915	phos. act.
Q922J3	reviewed	CAP-Gly domain-containing linker protein 1 (Cytoplasmic linker protein 170) (CLIP-170) (Restin)	Clip1 Kiaa4046 Rsn	1391	KVKLE	1233	acetyl. act.
Q922J3	reviewed	CAP-Gly domain-containing linker protein 1 (Cytoplasmic linker protein 170) (CLIP-170) (Restin)	Clip1 Kiaa4046 Rsn	1391	KLELK	1235	acetyl. act.
Q922J3	reviewed	CAP-Gly domain-containing linker protein 1 (Cytoplasmic linker protein 170) (CLIP-170) (Restin)	Clip1 Kiaa4046 Rsn	1391	ELKVK	1237	acetyl. act.
Q8WTY4	reviewed	Anamorsin (Cytokine-induced apoptosis inhibitor 1) (Fe-S cluster assembly protein DRE2 homolog)	Ciapin1	309	IKELQ	127	canonical
Q8VDD8	reviewed	WAS protein family homolog 1	Wash1 Orf19 Wash	475	LSRRQ	57	phos. act.
Q8VDD8	reviewed	WAS protein family homolog 1	Wash1 Orf19 Wash	475	KIEKI	75	acetyl. act.
Q8VDD8	reviewed	WAS protein family homolog 1	Wash1 Orf19 Wash	475	IEKIK	76	acetyl. act.
Q8VDD8	reviewed	WAS protein family homolog 1	Wash1 Orf19 Wash	475	RYRIQ	120	phos. act.
Q8VDD8	reviewed	WAS protein family homolog 1	Wash1 Orf19 Wash	475	QEKLK	136	canonical
Q8VDD8	reviewed	WAS protein family homolog 1	Wash1 Orf19 Wash	475	VKERK	391	acetyl. act.
Q8VDD8	reviewed	WAS protein family homolog 1	Wash1 Orf19 Wash	475	KERKL	392	acetyl. act.
Q8VDD8	reviewed	WAS protein family homolog 1	Wash1 Orf19 Wash	475	RKLEK	394	acetyl. act.
Q8VDD8	reviewed	WAS protein family homolog 1	Wash1 Orf19 Wash	475	KLEKK	395	acetyl. act.
Q8VDD8	reviewed	WAS protein family homolog 1	Wash1 Orf19 Wash	475	LEKKK	396	acetyl. act.
Q8K2Q0	reviewed	COMM domain-containing protein 9	Commd9	198	QSLLK	13	phos. act.
Q8K2Q0	reviewed	COMM domain-containing protein 9	Commd9	198	KDVVR	21	acetyl. act.
Q8K2Q0	reviewed	COMM domain-containing protein 9	Commd9	198	DVVRQ	22	canonical
Q8K2Q0	reviewed	COMM domain-containing protein 9	Commd9	198	RVDIK	129	acetyl. act.
Q8K2Q0	reviewed	COMM domain-containing protein 9	Commd9	198	RIRDQ	187	canonical
Q8K124	reviewed	Pleckstrin homology domain-containing family O member 2 (PH domain-containing family O member 2) (Pleckstrin homology domain-containing family Q member 1) (PH domain-containing family Q member 1)	Plekho2 Plekhq1	495	DIKFQ	97	canonical
Q8K124	reviewed	Pleckstrin homology domain-containing family O member 2 (PH domain-containing family O member 2) (Pleckstrin homology domain-containing family Q member 1) (PH domain-containing family Q member 1)	Plekho2 Plekhq1	495	VKVDK	130	acetyl. act.
Q8K124	reviewed	Pleckstrin homology domain-containing family O member 2 (PH domain-containing family O member 2) (Pleckstrin homology domain-containing family Q member 1) (PH domain-containing family Q member 1)	Plekho2 Plekhq1	495	QLEVK	418	canonical
Q8K124	reviewed	Pleckstrin homology domain-containing family O member 2 (PH domain-containing family O member 2) (Pleckstrin homology domain-containing family Q member 1) (PH domain-containing family Q member 1)	Plekho2 Plekhq1	495	KRKEL	482	acetyl. act.
Q8C2E7	reviewed	WASH complex subunit strumpellin	Kiaa0196	1159	QFLKE	343	canonical
Q8C2E7	reviewed	WASH complex subunit strumpellin	Kiaa0196	1159	RKTVQ	496	phos. act.
Q8C2E7	reviewed	WASH complex subunit strumpellin	Kiaa0196	1159	KDKLR	658	acetyl. act.
Q8C2E7	reviewed	WASH complex subunit strumpellin	Kiaa0196	1159	KELVK	712	acetyl. act.
Q8C2E7	reviewed	WASH complex subunit strumpellin	Kiaa0196	1159	KLKEL	740	acetyl. act.
Q8C2E7	reviewed	WASH complex subunit strumpellin	Kiaa0196	1159	RTKIQ	791	phos. act.
Q8C2E7	reviewed	WASH complex subunit strumpellin	Kiaa0196	1159	VKELQ	885	canonical
Q8C2E7	reviewed	WASH complex subunit strumpellin	Kiaa0196	1159	TLLKQ	1082	phos. act.
Q8C2E7	reviewed	WASH complex subunit strumpellin	Kiaa0196	1159	QFIRS	1101	phos. act.
Q8BWQ6	reviewed	UPF0505 protein C16orf62 homolog		963	KRVEI	120	acetyl. act.
Q8BWQ6	reviewed	UPF0505 protein C16orf62 homolog		963	QKELL	173	canonical
Q8BWQ6	reviewed	UPF0505 protein C16orf62 homolog		963	LTFKQ	363	phos. act.
Q8BUK6	reviewed	Protein Hook homolog 3 (mHK3)	Hook3	718	QLKKT	177	phos. act.
Q8BUK6	reviewed	Protein Hook homolog 3 (mHK3)	Hook3	718	KKKLE	324	acetyl. act.
Q8BUK6	reviewed	Protein Hook homolog 3 (mHK3)	Hook3	718	DLRRQ	332	canonical
Q8BUK6	reviewed	Protein Hook homolog 3 (mHK3)	Hook3	718	KRLKE	397	acetyl. act.
Q8BUK6	reviewed	Protein Hook homolog 3 (mHK3)	Hook3	718	RLKEK	398	acetyl. act.
Q8BUK6	reviewed	Protein Hook homolog 3 (mHK3)	Hook3	718	KDRLR	410	acetyl. act.
Q8BUK6	reviewed	Protein Hook homolog 3 (mHK3)	Hook3	718	QRLLE	515	canonical
Q8BUK6	reviewed	Protein Hook homolog 3 (mHK3)	Hook3	718	KKKLE	545	acetyl. act.
Q8BL66	reviewed	Early endosome antigen 1	Eea1	1411	TLLRQ	86	phos. act.
Q8BL66	reviewed	Early endosome antigen 1	Eea1	1411	KKELV	227	acetyl. act.
Q8BL66	reviewed	Early endosome antigen 1	Eea1	1411	KELVQ	228	canonical
Q8BL66	reviewed	Early endosome antigen 1	Eea1	1411	QKKDL	312	canonical
Q8BL66	reviewed	Early endosome antigen 1	Eea1	1411	RKTLQ	332	phos. act.
Q8BL66	reviewed	Early endosome antigen 1	Eea1	1411	QKLRE	375	canonical
Q8BL66	reviewed	Early endosome antigen 1	Eea1	1411	KVEVK	392	acetyl. act.
Q8BL66	reviewed	Early endosome antigen 1	Eea1	1411	VEVKQ	393	canonical
Q8BL66	reviewed	Early endosome antigen 1	Eea1	1411	RLKEQ	436	canonical
Q8BL66	reviewed	Early endosome antigen 1	Eea1	1411	QLKLS	459	phos. act.
Q8BL66	reviewed	Early endosome antigen 1	Eea1	1411	QLKEK	468	canonical
Q8BL66	reviewed	Early endosome antigen 1	Eea1	1411	QDRVL	613	canonical
Q8BL66	reviewed	Early endosome antigen 1	Eea1	1411	KVSVQ	685	phos. act.
Q8BL66	reviewed	Early endosome antigen 1	Eea1	1411	KLDLQ	785	canonical
Q8BL66	reviewed	Early endosome antigen 1	Eea1	1411	QLKIE	928	canonical
Q8BL66	reviewed	Early endosome antigen 1	Eea1	1411	QKTVL	988	phos. act.
Q8BL66	reviewed	Early endosome antigen 1	Eea1	1411	LLKEQ	1097	canonical
Q8BL66	reviewed	Early endosome antigen 1	Eea1	1411	QKLEL	1171	canonical
Q8BL66	reviewed	Early endosome antigen 1	Eea1	1411	KLELQ	1172	canonical
Q8BL66	reviewed	Early endosome antigen 1	Eea1	1411	QVKKE	1199	canonical
Q8BL66	reviewed	Early endosome antigen 1	Eea1	1411	QRRVS	1261	phos. act.
Q8BL66	reviewed	Early endosome antigen 1	Eea1	1411	IEKLQ	1306	canonical
Q8BL66	reviewed	Early endosome antigen 1	Eea1	1411	QRKLD	1317	canonical
Q80WQ2	reviewed	Protein VAC14 homolog	Vac14 D8Wsu151e	782	KLVRD	35	acetyl. act.
Q80WQ2	reviewed	Protein VAC14 homolog	Vac14 D8Wsu151e	782	DRLLK	158	acetyl. act.
Q80WQ2	reviewed	Protein VAC14 homolog	Vac14 D8Wsu151e	782	KEIRK	230	acetyl. act.
Q80WQ2	reviewed	Protein VAC14 homolog	Vac14 D8Wsu151e	782	LKEIK	244	acetyl. act.
Q80WQ2	reviewed	Protein VAC14 homolog	Vac14 D8Wsu151e	782	KEIKK	245	acetyl. act.
Q80WQ2	reviewed	Protein VAC14 homolog	Vac14 D8Wsu151e	782	REFIQ	283	canonical
Q80WQ2	reviewed	Protein VAC14 homolog	Vac14 D8Wsu151e	782	QLKDL	605	canonical
Q80WQ2	reviewed	Protein VAC14 homolog	Vac14 D8Wsu151e	782	LKDLQ	606	canonical
Q80WQ2	reviewed	Protein VAC14 homolog	Vac14 D8Wsu151e	782	DKLVQ	666	canonical
Q80WQ2	reviewed	Protein VAC14 homolog	Vac14 D8Wsu151e	782	YLRLQ	679	phos. act.
Q80WQ2	reviewed	Protein VAC14 homolog	Vac14 D8Wsu151e	782	FEKVQ	755	canonical
Q7TQK5	reviewed	Coiled-coil domain-containing protein 93	Ccdc93	629	KRFIE	497	acetyl. act.
Q7TQK5	reviewed	Coiled-coil domain-containing protein 93	Ccdc93	629	LLEKQ	596	canonical
Q7TQK5	reviewed	Coiled-coil domain-containing protein 93	Ccdc93	629	QRLYF	600	phos. act.
Q7TQK5	reviewed	Coiled-coil domain-containing protein 93	Ccdc93	629	VKEFK	607	acetyl. act.
Q6WVG3	reviewed	BTB/POZ domain-containing protein KCTD12 (Pfetin) (Predominantly fetal expressed T1 domain)	Kctd12 Pfet1	327	LRDLQ	96	canonical
Q6WVG3	reviewed	BTB/POZ domain-containing protein KCTD12 (Pfetin) (Predominantly fetal expressed T1 domain)	Kctd12 Pfet1	327	RSRLQ	110	phos. act.
Q6PGL7	reviewed	WASH complex subunit FAM21	Fam21 D6Wsu116e Kiaa0592	1334	EIKKQ	59	canonical
Q6PGL7	reviewed	WASH complex subunit FAM21	Fam21 D6Wsu116e Kiaa0592	1334	QLDIK	149	canonical
Q6PGL7	reviewed	WASH complex subunit FAM21	Fam21 D6Wsu116e Kiaa0592	1334	QKTVK	311	phos. act.
Q6PGL7	reviewed	WASH complex subunit FAM21	Fam21 D6Wsu116e Kiaa0592	1334	VKEKK	314	acetyl. act.
Q6PGL7	reviewed	WASH complex subunit FAM21	Fam21 D6Wsu116e Kiaa0592	1334	LKELQ	418	canonical
Q6PGL7	reviewed	WASH complex subunit FAM21	Fam21 D6Wsu116e Kiaa0592	1334	LFKEK	484	acetyl. act.
Q6PDL0	reviewed	Cytoplasmic dynein 1 light intermediate chain 2 (Dynein light intermediate chain 2, cytosolic)	Dync1li2 Dncli2 Dnclic2	492	QKTVL	461	phos. act.
Q6P9Q6	reviewed	FK506-binding protein 15 (FKBP-15) (133 kDa FK506-binding protein) (133 kDa FKBP) (FKBP-133) (WASP and FKBP-like) (WAFL)	Fkbp15 Fkbp133 Kiaa0674	1216	ERLKQ	573	canonical
Q6P9Q6	reviewed	FK506-binding protein 15 (FKBP-15) (133 kDa FK506-binding protein) (133 kDa FKBP) (FKBP-133) (WASP and FKBP-like) (WAFL)	Fkbp15 Fkbp133 Kiaa0674	1216	VTRLQ	685	phos. act.
Q6P9Q6	reviewed	FK506-binding protein 15 (FKBP-15) (133 kDa FK506-binding protein) (133 kDa FKBP) (FKBP-133) (WASP and FKBP-like) (WAFL)	Fkbp15 Fkbp133 Kiaa0674	1216	QTKFK	703	phos. act.
Q6P9Q6	reviewed	FK506-binding protein 15 (FKBP-15) (133 kDa FK506-binding protein) (133 kDa FKBP) (FKBP-133) (WASP and FKBP-like) (WAFL)	Fkbp15 Fkbp133 Kiaa0674	1216	QLELK	715	canonical
Q6P9Q6	reviewed	FK506-binding protein 15 (FKBP-15) (133 kDa FK506-binding protein) (133 kDa FKBP) (FKBP-133) (WASP and FKBP-like) (WAFL)	Fkbp15 Fkbp133 Kiaa0674	1216	DRLRQ	771	canonical
Q6P9Q6	reviewed	FK506-binding protein 15 (FKBP-15) (133 kDa FK506-binding protein) (133 kDa FKBP) (FKBP-133) (WASP and FKBP-like) (WAFL)	Fkbp15 Fkbp133 Kiaa0674	1216	QRLEK	861	canonical
Q6P9Q6	reviewed	FK506-binding protein 15 (FKBP-15) (133 kDa FK506-binding protein) (133 kDa FKBP) (FKBP-133) (WASP and FKBP-like) (WAFL)	Fkbp15 Fkbp133 Kiaa0674	1216	EKVKK	881	acetyl. act.
Q64514	reviewed	Tripeptidyl-peptidase 2 (TPP-2) (EC 3.4.14.10) (Tripeptidyl aminopeptidase) (Tripeptidyl-peptidase II) (TPP-II)	Tpp2	1262	KERIQ	126	canonical
Q64514	reviewed	Tripeptidyl-peptidase 2 (TPP-2) (EC 3.4.14.10) (Tripeptidyl aminopeptidase) (Tripeptidyl-peptidase II) (TPP-II)	Tpp2	1262	KLIKE	168	acetyl. act.
Q64514	reviewed	Tripeptidyl-peptidase 2 (TPP-2) (EC 3.4.14.10) (Tripeptidyl aminopeptidase) (Tripeptidyl-peptidase II) (TPP-II)	Tpp2	1262	KISFQ	564	phos. act.
Q64514	reviewed	Tripeptidyl-peptidase 2 (TPP-2) (EC 3.4.14.10) (Tripeptidyl aminopeptidase) (Tripeptidyl-peptidase II) (TPP-II)	Tpp2	1262	RFDVQ	772	canonical
Q64514	reviewed	Tripeptidyl-peptidase 2 (TPP-2) (EC 3.4.14.10) (Tripeptidyl aminopeptidase) (Tripeptidyl-peptidase II) (TPP-II)	Tpp2	1262	LKLEK	879	acetyl. act.
Q64514	reviewed	Tripeptidyl-peptidase 2 (TPP-2) (EC 3.4.14.10) (Tripeptidyl aminopeptidase) (Tripeptidyl-peptidase II) (TPP-II)	Tpp2	1262	TIRLQ	887	phos. act.
Q64514	reviewed	Tripeptidyl-peptidase 2 (TPP-2) (EC 3.4.14.10) (Tripeptidyl aminopeptidase) (Tripeptidyl-peptidase II) (TPP-II)	Tpp2	1262	LDRLK	900	acetyl. act.
Q64514	reviewed	Tripeptidyl-peptidase 2 (TPP-2) (EC 3.4.14.10) (Tripeptidyl aminopeptidase) (Tripeptidyl-peptidase II) (TPP-II)	Tpp2	1262	KFKKD	994	acetyl. act.
Q64514	reviewed	Tripeptidyl-peptidase 2 (TPP-2) (EC 3.4.14.10) (Tripeptidyl aminopeptidase) (Tripeptidyl-peptidase II) (TPP-II)	Tpp2	1262	KKDVI	996	acetyl. act.
Q64514	reviewed	Tripeptidyl-peptidase 2 (TPP-2) (EC 3.4.14.10) (Tripeptidyl aminopeptidase) (Tripeptidyl-peptidase II) (TPP-II)	Tpp2	1262	LRDLK	1038	acetyl. act.
Q64514	reviewed	Tripeptidyl-peptidase 2 (TPP-2) (EC 3.4.14.10) (Tripeptidyl aminopeptidase) (Tripeptidyl-peptidase II) (TPP-II)	Tpp2	1262	DLKIQ	1040	canonical
Q63932	reviewed	Dual specificity mitogen-activated protein kinase kinase 2 (MAP kinase kinase 2) (MAPKK 2) (EC 2.7.12.2) (ERK activator kinase 2) (MAPK/ERK kinase 2) (MEK 2)	Map2k2 Mek2 Mkk2 Prkmk2	401	QKKLE	38	canonical
Q63932	reviewed	Dual specificity mitogen-activated protein kinase kinase 2 (MAP kinase kinase 2) (MAPKK 2) (EC 2.7.12.2) (ERK activator kinase 2) (MAPK/ERK kinase 2) (MEK 2)	Map2k2 Mek2 Mkk2 Prkmk2	401	QIIRE	114	canonical
Q63932	reviewed	Dual specificity mitogen-activated protein kinase kinase 2 (MAP kinase kinase 2) (MAPKK 2) (EC 2.7.12.2) (ERK activator kinase 2) (MAPK/ERK kinase 2) (MEK 2)	Map2k2 Mek2 Mkk2 Prkmk2	401	IRELQ	116	canonical
Q63932	reviewed	Dual specificity mitogen-activated protein kinase kinase 2 (MAP kinase kinase 2) (MAPKK 2) (EC 2.7.12.2) (ERK activator kinase 2) (MAPK/ERK kinase 2) (MEK 2)	Map2k2 Mek2 Mkk2 Prkmk2	401	QVLKE	157	canonical
Q63829	reviewed	COMM domain-containing protein 3 (Bmi-1 upstream gene protein) (Bup protein)	Commd3 Bup	195	NA	NA	no motif
Q62351	reviewed	Transferrin receptor protein 1 (TR) (TfR) (TfR1) (Trfr) (CD antigen CD71)	Tfrc Trfr	763	KRVEQ	90	canonical
Q62351	reviewed	Transferrin receptor protein 1 (TR) (TfR) (TfR1) (Trfr) (CD antigen CD71)	Tfrc Trfr	763	YVKIQ	189	phos. act.
Q62351	reviewed	Transferrin receptor protein 1 (TR) (TfR) (TfR1) (Trfr) (CD antigen CD71)	Tfrc Trfr	763	KERRI	384	acetyl. act.
Q62351	reviewed	Transferrin receptor protein 1 (TR) (TfR) (TfR1) (Trfr) (CD antigen CD71)	Tfrc Trfr	763	KVEKL	534	acetyl. act.
Q61704	reviewed	Inter-alpha-trypsin inhibitor heavy chain H3 (ITI heavy chain H3) (ITI-HC3) (Inter-alpha-inhibitor heavy chain 3)	Itih3	889	RKLEK	133	acetyl. act.
Q61704	reviewed	Inter-alpha-trypsin inhibitor heavy chain H3 (ITI heavy chain H3) (ITI-HC3) (Inter-alpha-inhibitor heavy chain 3)	Itih3	889	KLEKF	134	acetyl. act.
Q61704	reviewed	Inter-alpha-trypsin inhibitor heavy chain H3 (ITI heavy chain H3) (ITI-HC3) (Inter-alpha-inhibitor heavy chain 3)	Itih3	889	YLKVQ	170	phos. act.
Q61704	reviewed	Inter-alpha-trypsin inhibitor heavy chain H3 (ITI heavy chain H3) (ITI-HC3) (Inter-alpha-inhibitor heavy chain 3)	Itih3	889	QLLEK	565	canonical
Q61704	reviewed	Inter-alpha-trypsin inhibitor heavy chain H3 (ITI heavy chain H3) (ITI-HC3) (Inter-alpha-inhibitor heavy chain 3)	Itih3	889	LEKRK	567	acetyl. act.
Q61024	reviewed	Asparagine synthetase [glutamine-hydrolyzing] (EC 6.3.5.4) (Glutamine-dependent asparagine synthetase)	Asns	561	QRFEF	86	canonical
Q61024	reviewed	Asparagine synthetase [glutamine-hydrolyzing] (EC 6.3.5.4) (Glutamine-dependent asparagine synthetase)	Asns	561	SLLKQ	269	phos. act.
Q61024	reviewed	Asparagine synthetase [glutamine-hydrolyzing] (EC 6.3.5.4) (Glutamine-dependent asparagine synthetase)	Asns	561	ERLLK	391	acetyl. act.
Q61024	reviewed	Asparagine synthetase [glutamine-hydrolyzing] (EC 6.3.5.4) (Glutamine-dependent asparagine synthetase)	Asns	561	QIFER	520	canonical
Q60865	reviewed	Caprin-1 (Cytoplasmic activation- and proliferation-associated protein 1) (GPI-anchored membrane protein 1) (GPI-anchored protein p137) (GPI-p137) (p137GPI) (Membrane component chromosome 11 surface marker 1) (RNA granule protein 105)	Caprin1 Gpiap Gpiap1 Gpip137 M11s1 Rng105 G5E5	707	VIDKK	58	acetyl. act.
Q60865	reviewed	Caprin-1 (Cytoplasmic activation- and proliferation-associated protein 1) (GPI-anchored membrane protein 1) (GPI-anchored protein p137) (GPI-p137) (p137GPI) (Membrane component chromosome 11 surface marker 1) (RNA granule protein 105)	Caprin1 Gpiap Gpiap1 Gpip137 M11s1 Rng105 G5E5	707	LEKKK	66	acetyl. act.
Q60865	reviewed	Caprin-1 (Cytoplasmic activation- and proliferation-associated protein 1) (GPI-anchored membrane protein 1) (GPI-anchored protein p137) (GPI-p137) (p137GPI) (Membrane component chromosome 11 surface marker 1) (RNA granule protein 105)	Caprin1 Gpiap Gpiap1 Gpip137 M11s1 Rng105 G5E5	707	QKTIK	122	phos. act.
Q60865	reviewed	Caprin-1 (Cytoplasmic activation- and proliferation-associated protein 1) (GPI-anchored membrane protein 1) (GPI-anchored protein p137) (GPI-p137) (p137GPI) (Membrane component chromosome 11 surface marker 1) (RNA granule protein 105)	Caprin1 Gpiap Gpiap1 Gpip137 M11s1 Rng105 G5E5	707	ERVFQ	236	canonical
Q60760	reviewed	Growth factor receptor-bound protein 10 (GRB10 adapter protein) (Maternally expressed gene 1 protein)	Grb10 Meg1	621	QLSKL	147	phos. act.
Q60760	reviewed	Growth factor receptor-bound protein 10 (GRB10 adapter protein) (Maternally expressed gene 1 protein)	Grb10 Meg1	621	FSKKQ	164	phos. act.
Q60760	reviewed	Growth factor receptor-bound protein 10 (GRB10 adapter protein) (Maternally expressed gene 1 protein)	Grb10 Meg1	621	RKDVK	195	acetyl. act.
Q60760	reviewed	Growth factor receptor-bound protein 10 (GRB10 adapter protein) (Maternally expressed gene 1 protein)	Grb10 Meg1	621	KDVKV	196	acetyl. act.
Q60760	reviewed	Growth factor receptor-bound protein 10 (GRB10 adapter protein) (Maternally expressed gene 1 protein)	Grb10 Meg1	621	QVKEV	326	canonical
Q60760	reviewed	Growth factor receptor-bound protein 10 (GRB10 adapter protein) (Maternally expressed gene 1 protein)	Grb10 Meg1	621	KELRL	402	acetyl. act.
Q60598	reviewed	Src substrate cortactin	Cttn Ems1	546	VELRQ	542	canonical
Q5U458	reviewed	DnaJ homolog subfamily C member 11	Dnajc11	559	VVERK	93	acetyl. act.
Q5U458	reviewed	DnaJ homolog subfamily C member 11	Dnajc11	559	FERLQ	107	canonical
Q5U458	reviewed	DnaJ homolog subfamily C member 11	Dnajc11	559	ERRLQ	116	canonical
Q5U458	reviewed	DnaJ homolog subfamily C member 11	Dnajc11	559	QTRVK	319	phos. act.
Q5U458	reviewed	DnaJ homolog subfamily C member 11	Dnajc11	559	RVLYQ	526	phos. act.
Q58A65	reviewed	C-Jun-amino-terminal kinase-interacting protein 4 (JIP-4) (JNK-interacting protein 4) (JNK-associated leucine-zipper protein) (JLP) (JNK/SAPK-associated protein 2) (JSAP2) (Mitogen-activated protein kinase 8-interacting protein 4) (Sperm-associated antigen 9)	Spag9 Jip4 Jsap2 Kiaa0516 Mapk8ip4	1321	KKDLQ	114	canonical
Q58A65	reviewed	C-Jun-amino-terminal kinase-interacting protein 4 (JIP-4) (JNK-interacting protein 4) (JNK-associated leucine-zipper protein) (JLP) (JNK/SAPK-associated protein 2) (JSAP2) (Mitogen-activated protein kinase 8-interacting protein 4) (Sperm-associated antigen 9)	Spag9 Jip4 Jsap2 Kiaa0516 Mapk8ip4	1321	QLELK	130	canonical
Q58A65	reviewed	C-Jun-amino-terminal kinase-interacting protein 4 (JIP-4) (JNK-interacting protein 4) (JNK-associated leucine-zipper protein) (JLP) (JNK/SAPK-associated protein 2) (JSAP2) (Mitogen-activated protein kinase 8-interacting protein 4) (Sperm-associated antigen 9)	Spag9 Jip4 Jsap2 Kiaa0516 Mapk8ip4	1321	QISRL	141	phos. act.
Q58A65	reviewed	C-Jun-amino-terminal kinase-interacting protein 4 (JIP-4) (JNK-interacting protein 4) (JNK-associated leucine-zipper protein) (JLP) (JNK/SAPK-associated protein 2) (JSAP2) (Mitogen-activated protein kinase 8-interacting protein 4) (Sperm-associated antigen 9)	Spag9 Jip4 Jsap2 Kiaa0516 Mapk8ip4	1321	KDVLQ	445	canonical
Q58A65	reviewed	C-Jun-amino-terminal kinase-interacting protein 4 (JIP-4) (JNK-interacting protein 4) (JNK-associated leucine-zipper protein) (JLP) (JNK/SAPK-associated protein 2) (JSAP2) (Mitogen-activated protein kinase 8-interacting protein 4) (Sperm-associated antigen 9)	Spag9 Jip4 Jsap2 Kiaa0516 Mapk8ip4	1321	KLKLE	459	acetyl. act.
Q58A65	reviewed	C-Jun-amino-terminal kinase-interacting protein 4 (JIP-4) (JNK-interacting protein 4) (JNK-associated leucine-zipper protein) (JLP) (JNK/SAPK-associated protein 2) (JSAP2) (Mitogen-activated protein kinase 8-interacting protein 4) (Sperm-associated antigen 9)	Spag9 Jip4 Jsap2 Kiaa0516 Mapk8ip4	1321	QFFSR	554	phos. act.
Q58A65	reviewed	C-Jun-amino-terminal kinase-interacting protein 4 (JIP-4) (JNK-interacting protein 4) (JNK-associated leucine-zipper protein) (JLP) (JNK/SAPK-associated protein 2) (JSAP2) (Mitogen-activated protein kinase 8-interacting protein 4) (Sperm-associated antigen 9)	Spag9 Jip4 Jsap2 Kiaa0516 Mapk8ip4	1321	QKEFK	745	canonical
Q3UM45	reviewed	Protein phosphatase 1 regulatory subunit 7 (Protein phosphatase 1 regulatory subunit 22)	Ppp1r7 Sds22	361	EVLKK	96	acetyl. act.
Q3UM45	reviewed	Protein phosphatase 1 regulatory subunit 7 (Protein phosphatase 1 regulatory subunit 22)	Ppp1r7 Sds22	361	ITKLQ	221	phos. act.
Q3UDE2	reviewed	Tubulin--tyrosine ligase-like protein 12	Ttll12	639	KFDIR	463	acetyl. act.
Q3TN34	reviewed	MICAL-like protein 2 (Junctional Rab13-binding protein) (Molecule interacting with CasL-like 2) (MICAL-L2)	Micall2 Jrab	1009	EKFFQ	423	canonical
Q3TN34	reviewed	MICAL-like protein 2 (Junctional Rab13-binding protein) (Molecule interacting with CasL-like 2) (MICAL-L2)	Micall2 Jrab	1009	RLREQ	968	canonical
Q3TC93	reviewed	HCLS1-binding protein 3 (HS1-binding protein 3) (HSP1BP-3)	Hs1bp3	395	KELFR	307	acetyl. act.
Q00612	reviewed	Glucose-6-phosphate 1-dehydrogenase X (G6PD) (EC 1.1.1.49)	G6pdx G6pd G6pd-1	515	DIRKQ	79	canonical
Q00612	reviewed	Glucose-6-phosphate 1-dehydrogenase X (G6PD) (EC 1.1.1.49)	G6pdx G6pd G6pd-1	515	QIYRI	195	phos. act.
Q00612	reviewed	Glucose-6-phosphate 1-dehydrogenase X (G6PD) (EC 1.1.1.49)	G6pdx G6pd G6pd-1	515	EVRLQ	368	canonical
Q00612	reviewed	Glucose-6-phosphate 1-dehydrogenase X (G6PD) (EC 1.1.1.49)	G6pdx G6pd G6pd-1	515	QFRDV	372	canonical
P97855	reviewed	Ras GTPase-activating protein-binding protein 1 (G3BP-1) (EC 3.6.4.12) (EC 3.6.4.13) (ATP-dependent DNA helicase VIII) (GAP SH3 domain-binding protein 1) (HDH-VIII)	G3bp1 G3bp	465	EFVRQ	14	canonical
P97855	reviewed	Ras GTPase-activating protein-binding protein 1 (G3BP-1) (EC 3.6.4.12) (EC 3.6.4.13) (ATP-dependent DNA helicase VIII) (GAP SH3 domain-binding protein 1) (HDH-VIII)	G3bp1 G3bp	465	IFRYQ	130	phos. act.
P97855	reviewed	Ras GTPase-activating protein-binding protein 1 (G3BP-1) (EC 3.6.4.12) (EC 3.6.4.13) (ATP-dependent DNA helicase VIII) (GAP SH3 domain-binding protein 1) (HDH-VIII)	G3bp1 G3bp	465	QRVRE	299	canonical
P97855	reviewed	Ras GTPase-activating protein-binding protein 1 (G3BP-1) (EC 3.6.4.12) (EC 3.6.4.13) (ATP-dependent DNA helicase VIII) (GAP SH3 domain-binding protein 1) (HDH-VIII)	G3bp1 G3bp	465	RVREQ	300	canonical
P97855	reviewed	Ras GTPase-activating protein-binding protein 1 (G3BP-1) (EC 3.6.4.12) (EC 3.6.4.13) (ATP-dependent DNA helicase VIII) (GAP SH3 domain-binding protein 1) (HDH-VIII)	G3bp1 G3bp	465	KDFFQ	355	canonical
P97855	reviewed	Ras GTPase-activating protein-binding protein 1 (G3BP-1) (EC 3.6.4.12) (EC 3.6.4.13) (ATP-dependent DNA helicase VIII) (GAP SH3 domain-binding protein 1) (HDH-VIII)	G3bp1 G3bp	465	QKVLS	390	phos. act.
P97825	reviewed	Hematological and neurological expressed 1 protein [Cleaved into: Hematological and neurological expressed 1 protein, N-terminally processed]	Hn1	154	NA	NA	no motif
P70677	reviewed	Caspase-3 (CASP-3) (EC 3.4.22.56) (Apopain) (Cysteine protease CPP32) (CPP-32) (LICE) (Protein Yama) (SREBP cleavage activity 1) (SCA-1) [Cleaved into: Caspase-3 subunit p17; Caspase-3 subunit p12]	Casp3 Cpp32	277	VELKK	134	acetyl. act.
P59999	reviewed	Actin-related protein 2/3 complex subunit 4 (Arp2/3 complex 20 kDa subunit) (p20-ARC)	Arpc4 Arc20	168	QVVER	28	canonical
P59999	reviewed	Actin-related protein 2/3 complex subunit 4 (Arp2/3 complex 20 kDa subunit) (p20-ARC)	Arpc4 Arc20	168	KEKVL	58	acetyl. act.
P58871	reviewed	182 kDa tankyrase-1-binding protein	Tnks1bp1 Kiaa1741 Tab182	1720	QRRFS	425	phos. act.
P58871	reviewed	182 kDa tankyrase-1-binding protein	Tnks1bp1 Kiaa1741 Tab182	1720	LKDRQ	708	canonical
P58871	reviewed	182 kDa tankyrase-1-binding protein	Tnks1bp1 Kiaa1741 Tab182	1720	ITRLQ	1050	phos. act.
P58871	reviewed	182 kDa tankyrase-1-binding protein	Tnks1bp1 Kiaa1741 Tab182	1720	TRLFQ	1595	phos. act.
P54728	reviewed	UV excision repair protein RAD23 homolog B (HR23B) (mHR23B) (XP-C repair-complementing complex 58 kDa protein) (p58)	Rad23b Mhr23b	416	QVTLK	2	phos. act.
P54728	reviewed	UV excision repair protein RAD23 homolog B (HR23B) (mHR23B) (XP-C repair-complementing complex 58 kDa protein) (p58)	Rad23b Mhr23b	416	LKTLQ	5	phos. act.
P54728	reviewed	UV excision repair protein RAD23 homolog B (HR23B) (mHR23B) (XP-C repair-complementing complex 58 kDa protein) (p58)	Rad23b Mhr23b	416	QTFKI	11	phos. act.
P54728	reviewed	UV excision repair protein RAD23 homolog B (HR23B) (mHR23B) (XP-C repair-complementing complex 58 kDa protein) (p58)	Rad23b Mhr23b	416	QKLIY	44	phos. act.
P54728	reviewed	UV excision repair protein RAD23 homolog B (HR23B) (mHR23B) (XP-C repair-complementing complex 58 kDa protein) (p58)	Rad23b Mhr23b	416	IERLK	377	acetyl. act.
P48758	reviewed	Carbonyl reductase [NADPH] 1 (EC 1.1.1.184) (15-hydroxyprostaglandin dehydrogenase [NADP(+)]) (EC 1.1.1.197) (NADPH-dependent carbonyl reductase 1) (Prostaglandin 9-ketoreductase) (Prostaglandin-E(2) 9-reductase) (EC 1.1.1.189)	Cbr1 Cbr	277	RLELQ	151	canonical
P48758	reviewed	Carbonyl reductase [NADPH] 1 (EC 1.1.1.184) (15-hydroxyprostaglandin dehydrogenase [NADP(+)]) (EC 1.1.1.197) (NADPH-dependent carbonyl reductase 1) (Prostaglandin 9-ketoreductase) (Prostaglandin-E(2) 9-reductase) (EC 1.1.1.189)	Cbr1 Cbr	277	QKFRS	156	phos. act.
P48758	reviewed	Carbonyl reductase [NADPH] 1 (EC 1.1.1.184) (15-hydroxyprostaglandin dehydrogenase [NADP(+)]) (EC 1.1.1.197) (NADPH-dependent carbonyl reductase 1) (Prostaglandin 9-ketoreductase) (Prostaglandin-E(2) 9-reductase) (EC 1.1.1.189)	Cbr1 Cbr	277	QDKKV	270	canonical
P42208	reviewed	Septin-2 (Neural precursor cell expressed developmentally down-regulated protein 5) (NEDD-5)	Sept2 Nedd-5 Nedd5	361	RERLK	192	acetyl. act.
P42208	reviewed	Septin-2 (Neural precursor cell expressed developmentally down-regulated protein 5) (NEDD-5)	Sept2 Nedd-5 Nedd5	361	ERLKK	193	acetyl. act.
P42208	reviewed	Septin-2 (Neural precursor cell expressed developmentally down-regulated protein 5) (NEDD-5)	Sept2 Nedd-5 Nedd5	361	KRILD	197	acetyl. act.
P42208	reviewed	Septin-2 (Neural precursor cell expressed developmentally down-regulated protein 5) (NEDD-5)	Sept2 Nedd-5 Nedd5	361	QTRLL	227	phos. act.
P31324	reviewed	cAMP-dependent protein kinase type II-beta regulatory subunit	Prkar2b	416	FTRLQ	36	phos. act.
P31324	reviewed	cAMP-dependent protein kinase type II-beta regulatory subunit	Prkar2b	416	EKLVK	170	acetyl. act.
P31324	reviewed	cAMP-dependent protein kinase type II-beta regulatory subunit	Prkar2b	416	KLVKE	171	acetyl. act.
P28658	reviewed	Ataxin-10 (Brain protein E46) (Spinocerebellar ataxia type 10 protein homolog)	Atxn10 Sca10	475	LFKEQ	32	canonical
P28658	reviewed	Ataxin-10 (Brain protein E46) (Spinocerebellar ataxia type 10 protein homolog)	Atxn10 Sca10	475	RTIFQ	44	phos. act.
P28658	reviewed	Ataxin-10 (Brain protein E46) (Spinocerebellar ataxia type 10 protein homolog)	Atxn10 Sca10	475	QRVLD	48	canonical
P28658	reviewed	Ataxin-10 (Brain protein E46) (Spinocerebellar ataxia type 10 protein homolog)	Atxn10 Sca10	475	DILKK	52	acetyl. act.
P28658	reviewed	Ataxin-10 (Brain protein E46) (Spinocerebellar ataxia type 10 protein homolog)	Atxn10 Sca10	475	LRVEQ	121	canonical
P27546	reviewed	Microtubule-associated protein 4 (MAP-4)	Map4 Mtap4	1125	KVEKK	928	acetyl. act.
P27546	reviewed	Microtubule-associated protein 4 (MAP-4)	Map4 Mtap4	1125	QIVSK	966	phos. act.
P27546	reviewed	Microtubule-associated protein 4 (MAP-4)	Map4 Mtap4	1125	KKVDI	1001	acetyl. act.
P17426	reviewed	AP-2 complex subunit alpha-1 (100 kDa coated vesicle protein A) (Adaptor protein complex AP-2 subunit alpha-1) (Adaptor-related protein complex 2 subunit alpha-1) (Alpha-adaptin A) (Alpha1-adaptin) (Clathrin assembly protein complex 2 alpha-A large chain) (Plasma membrane adaptor HA2/AP2 adaptin alpha A subunit)	Ap2a1 Adtaa Clapa1	977	SKKVQ	297	phos. act.
P17426	reviewed	AP-2 complex subunit alpha-1 (100 kDa coated vesicle protein A) (Adaptor protein complex AP-2 subunit alpha-1) (Adaptor-related protein complex 2 subunit alpha-1) (Alpha-adaptin A) (Alpha1-adaptin) (Clathrin assembly protein complex 2 alpha-A large chain) (Plasma membrane adaptor HA2/AP2 adaptin alpha A subunit)	Ap2a1 Adtaa Clapa1	977	VSVRQ	383	phos. act.
P17426	reviewed	AP-2 complex subunit alpha-1 (100 kDa coated vesicle protein A) (Adaptor protein complex AP-2 subunit alpha-1) (Adaptor-related protein complex 2 subunit alpha-1) (Alpha-adaptin A) (Alpha1-adaptin) (Clathrin assembly protein complex 2 alpha-A large chain) (Plasma membrane adaptor HA2/AP2 adaptin alpha A subunit)	Ap2a1 Adtaa Clapa1	977	YRVLQ	463	phos. act.
P17426	reviewed	AP-2 complex subunit alpha-1 (100 kDa coated vesicle protein A) (Adaptor protein complex AP-2 subunit alpha-1) (Adaptor-related protein complex 2 subunit alpha-1) (Alpha-adaptin A) (Alpha1-adaptin) (Clathrin assembly protein complex 2 alpha-A large chain) (Plasma membrane adaptor HA2/AP2 adaptin alpha A subunit)	Ap2a1 Adtaa Clapa1	977	QTKRV	808	phos. act.
O89116	reviewed	Vesicle transport through interaction with t-SNAREs homolog 1A (Vesicle transport v-SNARE protein Vti1-like 2) (Vti1-rp2)	Vti1a Vti1 Vti1l2	217	REKIQ	157	canonical
O55131	reviewed	Septin-7 (CDC10 protein homolog)	Sept7 Cdc10	436	QVYRK	38	phos. act.
O55131	reviewed	Septin-7 (CDC10 protein homolog)	Sept7 Cdc10	436	KKTVQ	87	phos. act.
O55131	reviewed	Septin-7 (CDC10 protein homolog)	Sept7 Cdc10	436	QSKVL	94	phos. act.
O55131	reviewed	Septin-7 (CDC10 protein homolog)	Sept7 Cdc10	436	KKIKD	237	acetyl. act.
O55131	reviewed	Septin-7 (CDC10 protein homolog)	Sept7 Cdc10	436	KIKDR	238	acetyl. act.
O55131	reviewed	Septin-7 (CDC10 protein homolog)	Sept7 Cdc10	436	KVKEK	363	acetyl. act.
O55131	reviewed	Septin-7 (CDC10 protein homolog)	Sept7 Cdc10	436	KEKVQ	365	canonical
O55131	reviewed	Septin-7 (CDC10 protein homolog)	Sept7 Cdc10	436	QKLKD	369	canonical
O55131	reviewed	Septin-7 (CDC10 protein homolog)	Sept7 Cdc10	436	QRILE	414	canonical
O55131	reviewed	Septin-7 (CDC10 protein homolog)	Sept7 Cdc10	436	RILEQ	415	canonical
O35075	reviewed	Down syndrome critical region protein 3 homolog (Down syndrome critical region protein A homolog)	Dscr3 Dcra Dscra	297	DIKIK	6	acetyl. act.
E9PVA8	reviewed	eIF-2-alpha kinase activator GCN1 (GCN1 eIF-2-alpha kinase activator homolog) (GCN1-like protein 1) (General control of amino-acid synthesis 1-like protein 1) (Translational activator GCN1)	Gcn1 Gcn1l1	2671	QKSLL	267	phos. act.
E9PVA8	reviewed	eIF-2-alpha kinase activator GCN1 (GCN1 eIF-2-alpha kinase activator homolog) (GCN1-like protein 1) (General control of amino-acid synthesis 1-like protein 1) (Translational activator GCN1)	Gcn1 Gcn1l1	2671	QTVRK	586	phos. act.
E9PVA8	reviewed	eIF-2-alpha kinase activator GCN1 (GCN1 eIF-2-alpha kinase activator homolog) (GCN1-like protein 1) (General control of amino-acid synthesis 1-like protein 1) (Translational activator GCN1)	Gcn1 Gcn1l1	2671	KSIIQ	776	phos. act.
E9PVA8	reviewed	eIF-2-alpha kinase activator GCN1 (GCN1 eIF-2-alpha kinase activator homolog) (GCN1-like protein 1) (General control of amino-acid synthesis 1-like protein 1) (Translational activator GCN1)	Gcn1 Gcn1l1	2671	EIKKK	813	acetyl. act.
E9PVA8	reviewed	eIF-2-alpha kinase activator GCN1 (GCN1 eIF-2-alpha kinase activator homolog) (GCN1-like protein 1) (General control of amino-acid synthesis 1-like protein 1) (Translational activator GCN1)	Gcn1 Gcn1l1	2671	IKFDK	1133	acetyl. act.
E9PVA8	reviewed	eIF-2-alpha kinase activator GCN1 (GCN1 eIF-2-alpha kinase activator homolog) (GCN1-like protein 1) (General control of amino-acid synthesis 1-like protein 1) (Translational activator GCN1)	Gcn1 Gcn1l1	2671	LSLKQ	1411	phos. act.
E9PVA8	reviewed	eIF-2-alpha kinase activator GCN1 (GCN1 eIF-2-alpha kinase activator homolog) (GCN1-like protein 1) (General control of amino-acid synthesis 1-like protein 1) (Translational activator GCN1)	Gcn1 Gcn1l1	2671	KLEKL	1731	acetyl. act.
E9PVA8	reviewed	eIF-2-alpha kinase activator GCN1 (GCN1 eIF-2-alpha kinase activator homolog) (GCN1-like protein 1) (General control of amino-acid synthesis 1-like protein 1) (Translational activator GCN1)	Gcn1 Gcn1l1	2671	QRVIS	1802	phos. act.
E9PVA8	reviewed	eIF-2-alpha kinase activator GCN1 (GCN1 eIF-2-alpha kinase activator homolog) (GCN1-like protein 1) (General control of amino-acid synthesis 1-like protein 1) (Translational activator GCN1)	Gcn1 Gcn1l1	2671	DLVRK	1951	acetyl. act.
E9PVA8	reviewed	eIF-2-alpha kinase activator GCN1 (GCN1 eIF-2-alpha kinase activator homolog) (GCN1-like protein 1) (General control of amino-acid synthesis 1-like protein 1) (Translational activator GCN1)	Gcn1 Gcn1l1	2671	KEIRF	2237	acetyl. act.

## Sheet: KFERQ PA-Down-Regulated
CMA_motifs_UniProt_20220119_0630-PA-Down-regulated
entry	status	protein_names	gene_names	length	motif	motif_start	motif_type
Q9Z1R2	reviewed	Large proline-rich protein BAG6 (BAG family molecular chaperone regulator 6) (BCL2-associated athanogene 6) (BAG-6) (BAG6) (HLA-B-associated transcript 3) (Protein Scythe)	Bag6 Bat3	1154	VKEFK	39	acetyl. act.
Q9Z1R2	reviewed	Large proline-rich protein BAG6 (BAG family molecular chaperone regulator 6) (BCL2-associated athanogene 6) (BAG-6) (BAG6) (HLA-B-associated transcript 3) (Protein Scythe)	Bag6 Bat3	1154	QRLIY	57	phos. act.
Q9Z1R2	reviewed	Large proline-rich protein BAG6 (BAG family molecular chaperone regulator 6) (BCL2-associated athanogene 6) (BAG-6) (BAG6) (HLA-B-associated transcript 3) (Protein Scythe)	Bag6 Bat3	1154	RLIYQ	58	phos. act.
Q9Z1R2	reviewed	Large proline-rich protein BAG6 (BAG family molecular chaperone regulator 6) (BCL2-associated athanogene 6) (BAG-6) (BAG6) (HLA-B-associated transcript 3) (Protein Scythe)	Bag6 Bat3	1154	DKKLQ	69	canonical
Q9Z1R2	reviewed	Large proline-rich protein BAG6 (BAG family molecular chaperone regulator 6) (BCL2-associated athanogene 6) (BAG-6) (BAG6) (HLA-B-associated transcript 3) (Protein Scythe)	Bag6 Bat3	1154	IRDIQ	173	canonical
Q9Z1R2	reviewed	Large proline-rich protein BAG6 (BAG family molecular chaperone regulator 6) (BCL2-associated athanogene 6) (BAG-6) (BAG6) (HLA-B-associated transcript 3) (Protein Scythe)	Bag6 Bat3	1154	QLRSF	806	phos. act.
Q9Z1J3	reviewed	Cysteine desulfurase, mitochondrial (m-Nfs1) (EC 2.8.1.7)	Nfs1 Nifs	459	ERLVQ	329	canonical
Q9Z1J3	reviewed	Cysteine desulfurase, mitochondrial (m-Nfs1) (EC 2.8.1.7)	Nfs1 Nifs	459	KRLRE	433	acetyl. act.
Q9WTQ8	reviewed	Mitochondrial import inner membrane translocase subunit Tim23	Timm23 Tim23	209	RYLVQ	51	phos. act.
Q9QZD8	reviewed	Mitochondrial dicarboxylate carrier (Solute carrier family 25 member 10)	Slc25a10 Dic	287	QEVKL	37	canonical
Q9QZD8	reviewed	Mitochondrial dicarboxylate carrier (Solute carrier family 25 member 10)	Slc25a10 Dic	287	QVVRT	49	phos. act.
Q9QXX4	reviewed	Calcium-binding mitochondrial carrier protein Aralar2 (Citrin) (Mitochondrial aspartate glutamate carrier 2) (Solute carrier family 25 member 13)	Slc25a13 Aralar2	676	QLFDK	97	canonical
Q9QXX4	reviewed	Calcium-binding mitochondrial carrier protein Aralar2 (Citrin) (Mitochondrial aspartate glutamate carrier 2) (Solute carrier family 25 member 13)	Slc25a13 Aralar2	676	ELIRK	231	acetyl. act.
Q9QXX4	reviewed	Calcium-binding mitochondrial carrier protein Aralar2 (Citrin) (Mitochondrial aspartate glutamate carrier 2) (Solute carrier family 25 member 13)	Slc25a13 Aralar2	676	FVRDK	415	acetyl. act.
Q9QXX4	reviewed	Calcium-binding mitochondrial carrier protein Aralar2 (Citrin) (Mitochondrial aspartate glutamate carrier 2) (Solute carrier family 25 member 13)	Slc25a13 Aralar2	676	KTRLQ	546	phos. act.
Q9QXX4	reviewed	Calcium-binding mitochondrial carrier protein Aralar2 (Citrin) (Mitochondrial aspartate glutamate carrier 2) (Solute carrier family 25 member 13)	Slc25a13 Aralar2	676	KILRE	569	acetyl. act.
Q9JLJ2	reviewed	4-trimethylaminobutyraldehyde dehydrogenase (TMABADH) (EC 1.2.1.47) (Aldehyde dehydrogenase family 9 member A1) (EC 1.2.1.3)	Aldh9a1	494	IKERK	84	acetyl. act.
Q9JLJ2	reviewed	4-trimethylaminobutyraldehyde dehydrogenase (TMABADH) (EC 1.2.1.47) (Aldehyde dehydrogenase family 9 member A1) (EC 1.2.1.3)	Aldh9a1	494	EVVKQ	307	canonical
Q9JLJ2	reviewed	4-trimethylaminobutyraldehyde dehydrogenase (TMABADH) (EC 1.2.1.47) (Aldehyde dehydrogenase family 9 member A1) (EC 1.2.1.3)	Aldh9a1	494	QLKTV	479	phos. act.
Q9JJL8	reviewed	Serine--tRNA ligase, mitochondrial (EC 6.1.1.11) (SerRSmt) (Seryl-tRNA synthetase) (SerRS) (Seryl-tRNA(Ser/Sec) synthetase)	Sars2 Sarsm	518	LELRK	74	acetyl. act.
Q9JJL8	reviewed	Serine--tRNA ligase, mitochondrial (EC 6.1.1.11) (SerRSmt) (Seryl-tRNA synthetase) (SerRS) (Seryl-tRNA(Ser/Sec) synthetase)	Sars2 Sarsm	518	QIRSL	102	phos. act.
Q9JJL8	reviewed	Serine--tRNA ligase, mitochondrial (EC 6.1.1.11) (SerRSmt) (Seryl-tRNA synthetase) (SerRS) (Seryl-tRNA(Ser/Sec) synthetase)	Sars2 Sarsm	518	REIRK	143	acetyl. act.
Q9JJL8	reviewed	Serine--tRNA ligase, mitochondrial (EC 6.1.1.11) (SerRSmt) (Seryl-tRNA synthetase) (SerRS) (Seryl-tRNA(Ser/Sec) synthetase)	Sars2 Sarsm	518	EIRKQ	144	canonical
Q9JJL8	reviewed	Serine--tRNA ligase, mitochondrial (EC 6.1.1.11) (SerRSmt) (Seryl-tRNA synthetase) (SerRS) (Seryl-tRNA(Ser/Sec) synthetase)	Sars2 Sarsm	518	DIIRQ	213	canonical
Q9JJL8	reviewed	Serine--tRNA ligase, mitochondrial (EC 6.1.1.11) (SerRSmt) (Seryl-tRNA synthetase) (SerRS) (Seryl-tRNA(Ser/Sec) synthetase)	Sars2 Sarsm	518	QKRLS	217	phos. act.
Q9JJL8	reviewed	Serine--tRNA ligase, mitochondrial (EC 6.1.1.11) (SerRSmt) (Seryl-tRNA synthetase) (SerRS) (Seryl-tRNA(Ser/Sec) synthetase)	Sars2 Sarsm	518	QSRRL	429	phos. act.
Q9JIK9	reviewed	28S ribosomal protein S34, mitochondrial (MRP-S34) (S34mt) (T-complex expressed gene 2 protein)	Mrps34 Tce2	218	SRLLQ	62	phos. act.
Q9JHR7	reviewed	Insulin-degrading enzyme (EC 3.4.24.56) (Insulin protease) (Insulinase) (Insulysin)	Ide	1019	QIVKS	53	phos. act.
Q9JHR7	reviewed	Insulin-degrading enzyme (EC 3.4.24.56) (Insulin protease) (Insulinase) (Insulysin)	Ide	1019	QLYKI	300	phos. act.
Q9JHR7	reviewed	Insulin-degrading enzyme (EC 3.4.24.56) (Insulin protease) (Insulinase) (Insulysin)	Ide	1019	RFKDK	423	acetyl. act.
Q9JHR7	reviewed	Insulin-degrading enzyme (EC 3.4.24.56) (Insulin protease) (Insulinase) (Insulysin)	Ide	1019	KKRFE	656	acetyl. act.
Q9JHR7	reviewed	Insulin-degrading enzyme (EC 3.4.24.56) (Insulin protease) (Insulinase) (Insulysin)	Ide	1019	KRFEI	657	acetyl. act.
Q9JHR7	reviewed	Insulin-degrading enzyme (EC 3.4.24.56) (Insulin protease) (Insulinase) (Insulysin)	Ide	1019	QLLSR	718	phos. act.
Q9JHR7	reviewed	Insulin-degrading enzyme (EC 3.4.24.56) (Insulin protease) (Insulinase) (Insulysin)	Ide	1019	QLVRY	762	phos. act.
Q9JHR7	reviewed	Insulin-degrading enzyme (EC 3.4.24.56) (Insulin protease) (Insulinase) (Insulysin)	Ide	1019	RRLDK	892	acetyl. act.
Q9JHR7	reviewed	Insulin-degrading enzyme (EC 3.4.24.56) (Insulin protease) (Insulinase) (Insulysin)	Ide	1019	IRFYQ	937	phos. act.
Q9ER88	reviewed	28S ribosomal protein S29, mitochondrial (MRP-S29) (S29mt) (Death-associated protein 3) (DAP-3)	Dap3 Mrps29	391	FSRVQ	9	phos. act.
Q9ER88	reviewed	28S ribosomal protein S29, mitochondrial (MRP-S29) (S29mt) (Death-associated protein 3) (DAP-3)	Dap3 Mrps29	391	QVKTF	83	phos. act.
Q9ER88	reviewed	28S ribosomal protein S29, mitochondrial (MRP-S29) (S29mt) (Death-associated protein 3) (DAP-3)	Dap3 Mrps29	391	RELLQ	159	canonical
Q9ER88	reviewed	28S ribosomal protein S29, mitochondrial (MRP-S29) (S29mt) (Death-associated protein 3) (DAP-3)	Dap3 Mrps29	391	RFLSQ	190	phos. act.
Q9ER88	reviewed	28S ribosomal protein S29, mitochondrial (MRP-S29) (S29mt) (Death-associated protein 3) (DAP-3)	Dap3 Mrps29	391	LKELK	237	acetyl. act.
Q9ER88	reviewed	28S ribosomal protein S29, mitochondrial (MRP-S29) (S29mt) (Death-associated protein 3) (DAP-3)	Dap3 Mrps29	391	KELRF	371	acetyl. act.
Q9ER88	reviewed	28S ribosomal protein S29, mitochondrial (MRP-S29) (S29mt) (Death-associated protein 3) (DAP-3)	Dap3 Mrps29	391	QLERL	383	canonical
Q9D7N9	reviewed	Adipocyte plasma membrane-associated protein (Protein DD16)	Apmap	415	TKLRQ	85	phos. act.
Q9D7N9	reviewed	Adipocyte plasma membrane-associated protein (Protein DD16)	Apmap	415	QKRSV	177	phos. act.
Q9D7N9	reviewed	Adipocyte plasma membrane-associated protein (Protein DD16)	Apmap	415	KEVKV	246	acetyl. act.
Q9D7N9	reviewed	Adipocyte plasma membrane-associated protein (Protein DD16)	Apmap	415	RLSLQ	409	phos. act.
Q9D7N3	reviewed	28S ribosomal protein S9, mitochondrial (MRP-S9) (S9mt)	Mrps9	390	QLSKL	45	phos. act.
Q9D7N3	reviewed	28S ribosomal protein S9, mitochondrial (MRP-S9) (S9mt)	Mrps9	390	DFIKK	72	acetyl. act.
Q9D7N3	reviewed	28S ribosomal protein S9, mitochondrial (MRP-S9) (S9mt)	Mrps9	390	RLLEK	217	acetyl. act.
Q9D7N3	reviewed	28S ribosomal protein S9, mitochondrial (MRP-S9) (S9mt)	Mrps9	390	IRERK	370	acetyl. act.
Q9D773	reviewed	39S ribosomal protein L2, mitochondrial (L2mt) (MRP-L2)	Mrpl2	306	NA	NA	no motif
Q9D6S7	reviewed	Ribosome-recycling factor, mitochondrial (RRF) (Ribosome-releasing factor, mitochondrial)	Mrrf	262	RLIEK	232	acetyl. act.
Q9D6S7	reviewed	Ribosome-recycling factor, mitochondrial (RRF) (Ribosome-releasing factor, mitochondrial)	Mrrf	262	LIEKQ	233	canonical
Q9D338	reviewed	39S ribosomal protein L19, mitochondrial (L19mt) (MRP-L19)	Mrpl19	292	KFKIE	91	acetyl. act.
Q9D338	reviewed	39S ribosomal protein L19, mitochondrial (L19mt) (MRP-L19)	Mrpl19	292	KIERK	93	acetyl. act.
Q9D338	reviewed	39S ribosomal protein L19, mitochondrial (L19mt) (MRP-L19)	Mrpl19	292	LDRRK	100	acetyl. act.
Q9D338	reviewed	39S ribosomal protein L19, mitochondrial (L19mt) (MRP-L19)	Mrpl19	292	VKLEK	177	acetyl. act.
Q9D338	reviewed	39S ribosomal protein L19, mitochondrial (L19mt) (MRP-L19)	Mrpl19	292	KLEKR	178	acetyl. act.
Q9D2R6	reviewed	Cytochrome c oxidase assembly factor 3 homolog, mitochondrial (Coiled-coil domain-containing protein 56)	Coa3 Ccdc56	108	QERFL	81	canonical
Q9D1P0	reviewed	39S ribosomal protein L13, mitochondrial (L13mt) (MRP-L13)	Mrpl13	178	NA	NA	other types of motifs
Q9D1I5	reviewed	Methylmalonyl-CoA epimerase, mitochondrial (EC 5.1.99.1) (DL-methylmalonyl-CoA racemase)	Mcee	178	FSRVQ	18	phos. act.
Q9D1I5	reviewed	Methylmalonyl-CoA epimerase, mitochondrial (EC 5.1.99.1) (DL-methylmalonyl-CoA racemase)	Mcee	178	DLKKK	138	acetyl. act.
Q9D0G0	reviewed	28S ribosomal protein S30, mitochondrial (MRP-S30) (S30mt)	Mrps30	442	QFKKY	87	phos. act.
Q9D0G0	reviewed	28S ribosomal protein S30, mitochondrial (MRP-S30) (S30mt)	Mrps30	442	QVYVR	148	phos. act.
Q9D0G0	reviewed	28S ribosomal protein S30, mitochondrial (MRP-S30) (S30mt)	Mrps30	442	FDRRQ	160	canonical
Q9D0G0	reviewed	28S ribosomal protein S30, mitochondrial (MRP-S30) (S30mt)	Mrps30	442	QVVRT	173	phos. act.
Q9D0G0	reviewed	28S ribosomal protein S30, mitochondrial (MRP-S30) (S30mt)	Mrps30	442	QIRIS	234	phos. act.
Q9D0G0	reviewed	28S ribosomal protein S30, mitochondrial (MRP-S30) (S30mt)	Mrps30	442	RISKQ	236	phos. act.
Q9D0G0	reviewed	28S ribosomal protein S30, mitochondrial (MRP-S30) (S30mt)	Mrps30	442	KRERL	301	acetyl. act.
Q9CY73	reviewed	39S ribosomal protein L44, mitochondrial (L44mt) (MRP-L44) (EC 3.1.26.-)	Mrpl44	333	RLTRQ	256	phos. act.
Q9CXW2	reviewed	28S ribosomal protein S22, mitochondrial (MRP-S22) (S22mt)	Mrps22 Rpms22	359	QRILT	75	phos. act.
Q9CXW2	reviewed	28S ribosomal protein S22, mitochondrial (MRP-S22) (S22mt)	Mrps22 Rpms22	359	QKTFR	87	phos. act.
Q9CXW2	reviewed	28S ribosomal protein S22, mitochondrial (MRP-S22) (S22mt)	Mrps22 Rpms22	359	DRVIQ	189	canonical
Q9CXW2	reviewed	28S ribosomal protein S22, mitochondrial (MRP-S22) (S22mt)	Mrps22 Rpms22	359	KKKID	277	acetyl. act.
Q9CXW2	reviewed	28S ribosomal protein S22, mitochondrial (MRP-S22) (S22mt)	Mrps22 Rpms22	359	QRDLV	289	canonical
Q9CQY6	reviewed	Ubiquinol-cytochrome-c reductase complex assembly factor 2 (Mitochondrial nucleoid factor 1) (Mitochondrial protein M19)	Uqcc2 Mnf1	136	NA	NA	no motif
Q9CQR4	reviewed	Acyl-coenzyme A thioesterase 13 (Acyl-CoA thioesterase 13) (EC 3.1.2.-) (Thioesterase superfamily member 2) [Cleaved into: Acyl-coenzyme A thioesterase 13, N-terminally processed]	Acot13 Them2	140	RVLEK	23	acetyl. act.
Q9CQL5	reviewed	39S ribosomal protein L18, mitochondrial (L18mt) (MRP-L18)	Mrpl18	180	VVKTQ	83	phos. act.
Q99N96	reviewed	39S ribosomal protein L1, mitochondrial (L1mt) (MRP-L1)	Mrpl1	336	IEKIK	74	acetyl. act.
Q99N96	reviewed	39S ribosomal protein L1, mitochondrial (L1mt) (MRP-L1)	Mrpl1	336	DLVKK	187	acetyl. act.
Q99N94	reviewed	39S ribosomal protein L9, mitochondrial (L9mt) (MRP-L9)	Mrpl9	265	KLLSQ	119	phos. act.
Q99N94	reviewed	39S ribosomal protein L9, mitochondrial (L9mt) (MRP-L9)	Mrpl9	265	KLEKI	148	acetyl. act.
Q99N94	reviewed	39S ribosomal protein L9, mitochondrial (L9mt) (MRP-L9)	Mrpl9	265	LEKIQ	149	canonical
Q99MN9	reviewed	Propionyl-CoA carboxylase beta chain, mitochondrial (PCCase subunit beta) (EC 6.4.1.3) (Propanoyl-CoA:carbon dioxide ligase subunit beta)	Pccb	541	QRRID	54	canonical
Q99L13	reviewed	3-hydroxyisobutyrate dehydrogenase, mitochondrial (HIBADH) (EC 1.1.1.31)	Hibadh	335	NA	NA	no motif
Q924T2	reviewed	28S ribosomal protein S2, mitochondrial (MRP-S2) (S2mt)	Mrps2	291	QSRIL	56	phos. act.
Q922U2	reviewed	Keratin, type II cytoskeletal 5 (Cytokeratin-5) (CK-5) (Keratin-5) (K5) (Type-II keratin Kb5)	Krt5 Krt2-5	580	QRVRT	156	phos. act.
Q922U2	reviewed	Keratin, type II cytoskeletal 5 (Cytokeratin-5) (CK-5) (Keratin-5) (K5) (Type-II keratin Kb5)	Krt5 Krt2-5	580	QIKTL	165	phos. act.
Q922U2	reviewed	Keratin, type II cytoskeletal 5 (Cytokeratin-5) (CK-5) (Keratin-5) (K5) (Type-II keratin Kb5)	Krt5 Krt2-5	580	RFLEQ	181	canonical
Q922U2	reviewed	Keratin, type II cytoskeletal 5 (Cytokeratin-5) (CK-5) (Keratin-5) (K5) (Type-II keratin Kb5)	Krt5 Krt2-5	580	KTIKQ	203	phos. act.
Q922U2	reviewed	Keratin, type II cytoskeletal 5 (Cytokeratin-5) (CK-5) (Keratin-5) (K5) (Type-II keratin Kb5)	Krt5 Krt2-5	580	QRLRS	388	phos. act.
Q921S7	reviewed	39S ribosomal protein L37, mitochondrial (L37mt) (MRP-L37)	Mrpl37	423	QRVLD	152	canonical
Q921S7	reviewed	39S ribosomal protein L37, mitochondrial (L37mt) (MRP-L37)	Mrpl37	423	KVLEQ	334	canonical
Q921S7	reviewed	39S ribosomal protein L37, mitochondrial (L37mt) (MRP-L37)	Mrpl37	423	QLLYR	380	phos. act.
Q91ZE0	reviewed	Trimethyllysine dioxygenase, mitochondrial (EC 1.14.11.8) (Epsilon-trimethyllysine 2-oxoglutarate dioxygenase) (TML hydroxylase) (TML-alpha-ketoglutarate dioxygenase) (TML dioxygenase) (TMLD)	Tmlhe Tmlh	421	QSRLR	10	phos. act.
Q91ZA3	reviewed	Propionyl-CoA carboxylase alpha chain, mitochondrial (PCCase subunit alpha) (EC 6.4.1.3) (Propanoyl-CoA:carbon dioxide ligase subunit alpha)	Pcca	724	QKVVE	293	canonical
Q91YP0	reviewed	L-2-hydroxyglutarate dehydrogenase, mitochondrial (EC 1.1.99.2) (Duranin)	L2hgdh	464	DIKKK	172	acetyl. act.
Q91VT4	reviewed	Carbonyl reductase family member 4 (EC 1.-.-.-) (3-ketoacyl-[acyl-carrier-protein] reductase beta subunit) (KAR beta subunit) (3-oxoacyl-[acyl-carrier-protein] reductase) (EC 1.1.1.-) (Quinone reductase CBR4)	Cbr4	236	NA	NA	other types of motifs
Q8VCF0	reviewed	Mitochondrial antiviral-signaling protein (MAVS) (CARD adapter inducing interferon beta) (Cardif) (Interferon beta promoter stimulator protein 1) (IPS-1) (Virus-induced-signaling adapter) (VISA)	Mavs Ips1 Visa	503	QDRLR	39	canonical
Q8VCF0	reviewed	Mitochondrial antiviral-signaling protein (MAVS) (CARD adapter inducing interferon beta) (Cardif) (Interferon beta promoter stimulator protein 1) (IPS-1) (Virus-induced-signaling adapter) (VISA)	Mavs Ips1 Visa	503	QVTRV	87	phos. act.
Q8VCF0	reviewed	Mitochondrial antiviral-signaling protein (MAVS) (CARD adapter inducing interferon beta) (Cardif) (Interferon beta promoter stimulator protein 1) (IPS-1) (Virus-induced-signaling adapter) (VISA)	Mavs Ips1 Visa	503	SFRIQ	438	phos. act.
Q8R1B4	reviewed	Eukaryotic translation initiation factor 3 subunit C (eIF3c) (Eukaryotic translation initiation factor 3 subunit 8) (eIF3 p110)	Eif3c Eif3s8	911	KDKRF	53	acetyl. act.
Q8R1B4	reviewed	Eukaryotic translation initiation factor 3 subunit C (eIF3c) (Eukaryotic translation initiation factor 3 subunit 8) (eIF3 p110)	Eif3c Eif3s8	911	KIRDV	72	acetyl. act.
Q8R1B4	reviewed	Eukaryotic translation initiation factor 3 subunit C (eIF3c) (Eukaryotic translation initiation factor 3 subunit 8) (eIF3 p110)	Eif3c Eif3s8	911	LVKEK	308	acetyl. act.
Q8R1B4	reviewed	Eukaryotic translation initiation factor 3 subunit C (eIF3c) (Eukaryotic translation initiation factor 3 subunit 8) (eIF3 p110)	Eif3c Eif3s8	911	IERVQ	481	canonical
Q8R1B4	reviewed	Eukaryotic translation initiation factor 3 subunit C (eIF3c) (Eukaryotic translation initiation factor 3 subunit 8) (eIF3 p110)	Eif3c Eif3s8	911	QIYLR	499	phos. act.
Q8R1B4	reviewed	Eukaryotic translation initiation factor 3 subunit C (eIF3c) (Eukaryotic translation initiation factor 3 subunit 8) (eIF3 p110)	Eif3c Eif3s8	911	LRSLQ	650	phos. act.
Q8R1B4	reviewed	Eukaryotic translation initiation factor 3 subunit C (eIF3c) (Eukaryotic translation initiation factor 3 subunit 8) (eIF3 p110)	Eif3c Eif3s8	911	KVERR	662	acetyl. act.
Q8QZS1	reviewed	3-hydroxyisobutyryl-CoA hydrolase, mitochondrial (EC 3.1.2.4) (3-hydroxyisobutyryl-coenzyme A hydrolase) (HIB-CoA hydrolase) (HIBYL-CoA-H)	Hibch	385	QDLFR	114	canonical
Q8QZS1	reviewed	3-hydroxyisobutyryl-CoA hydrolase, mitochondrial (EC 3.1.2.4) (3-hydroxyisobutyryl-coenzyme A hydrolase) (HIB-CoA hydrolase) (HIBYL-CoA-H)	Hibch	385	ITLRQ	308	phos. act.
Q8K4F5	reviewed	Protein ABHD11 (EC 3.-.-.-) (Alpha/beta hydrolase domain-containing protein 11) (Abhydrolase domain-containing protein 11) (Williams-Beuren syndrome chromosomal region 21 protein homolog)	Abhd11 Wbscr21	307	NA	NA	no motif
Q8K1R3	reviewed	Polyribonucleotide nucleotidyltransferase 1, mitochondrial (EC 2.7.7.8) (3'-5' RNA exonuclease OLD35) (PNPase old-35) (Polynucleotide phosphorylase 1) (PNPase 1) (Polynucleotide phosphorylase-like protein)	Pnpt1 Pnpase	783	QLVKE	261	canonical
Q8K1R3	reviewed	Polyribonucleotide nucleotidyltransferase 1, mitochondrial (EC 2.7.7.8) (3'-5' RNA exonuclease OLD35) (PNPase old-35) (Polynucleotide phosphorylase 1) (PNPase 1) (Polynucleotide phosphorylase-like protein)	Pnpt1 Pnpase	783	QKIFT	274	phos. act.
Q8K1R3	reviewed	Polyribonucleotide nucleotidyltransferase 1, mitochondrial (EC 2.7.7.8) (3'-5' RNA exonuclease OLD35) (PNPase old-35) (Polynucleotide phosphorylase 1) (PNPase 1) (Polynucleotide phosphorylase-like protein)	Pnpt1 Pnpase	783	KIRLD	315	acetyl. act.
Q8K1R3	reviewed	Polyribonucleotide nucleotidyltransferase 1, mitochondrial (EC 2.7.7.8) (3'-5' RNA exonuclease OLD35) (PNPase old-35) (Polynucleotide phosphorylase 1) (PNPase 1) (Polynucleotide phosphorylase-like protein)	Pnpt1 Pnpase	783	KEVFR	345	acetyl. act.
Q8K1R3	reviewed	Polyribonucleotide nucleotidyltransferase 1, mitochondrial (EC 2.7.7.8) (3'-5' RNA exonuclease OLD35) (PNPase old-35) (Polynucleotide phosphorylase 1) (PNPase 1) (Polynucleotide phosphorylase-like protein)	Pnpt1 Pnpase	783	KKEIL	582	acetyl. act.
Q8K1R3	reviewed	Polyribonucleotide nucleotidyltransferase 1, mitochondrial (EC 2.7.7.8) (3'-5' RNA exonuclease OLD35) (PNPase old-35) (Polynucleotide phosphorylase 1) (PNPase 1) (Polynucleotide phosphorylase-like protein)	Pnpt1 Pnpase	783	KEILQ	583	canonical
Q8K1R3	reviewed	Polyribonucleotide nucleotidyltransferase 1, mitochondrial (EC 2.7.7.8) (3'-5' RNA exonuclease OLD35) (PNPase old-35) (Polynucleotide phosphorylase 1) (PNPase 1) (Polynucleotide phosphorylase-like protein)	Pnpt1 Pnpase	783	QVKYF	732	phos. act.
Q8JZQ2	reviewed	AFG3-like protein 2 (EC 3.4.24.-)	Afg3l2	802	KVLKD	296	acetyl. act.
Q8JZQ2	reviewed	AFG3-like protein 2 (EC 3.4.24.-)	Afg3l2	802	DVKFK	303	acetyl. act.
Q8JZQ2	reviewed	AFG3-like protein 2 (EC 3.4.24.-)	Afg3l2	802	KFKDV	305	acetyl. act.
Q8JZQ2	reviewed	AFG3-like protein 2 (EC 3.4.24.-)	Afg3l2	802	RFDRQ	467	canonical
Q8JZQ2	reviewed	AFG3-like protein 2 (EC 3.4.24.-)	Afg3l2	802	QLLDR	619	canonical
Q8JZQ2	reviewed	AFG3-like protein 2 (EC 3.4.24.-)	Afg3l2	802	RKVTQ	650	phos. act.
Q8BXZ1	reviewed	Protein disulfide-isomerase TMX3 (EC 5.3.4.1) (Thioredoxin domain-containing protein 10) (Thioredoxin-related transmembrane protein 3)	Tmx3 Kiaa1830 Txndc10	456	RERFQ	228	canonical
Q8BXZ1	reviewed	Protein disulfide-isomerase TMX3 (EC 5.3.4.1) (Thioredoxin domain-containing protein 10) (Thioredoxin-related transmembrane protein 3)	Tmx3 Kiaa1830 Txndc10	456	KSIIQ	270	phos. act.
Q8BXZ1	reviewed	Protein disulfide-isomerase TMX3 (EC 5.3.4.1) (Thioredoxin domain-containing protein 10) (Thioredoxin-related transmembrane protein 3)	Tmx3 Kiaa1830 Txndc10	456	VLEKK	450	acetyl. act.
Q8BXZ1	reviewed	Protein disulfide-isomerase TMX3 (EC 5.3.4.1) (Thioredoxin domain-containing protein 10) (Thioredoxin-related transmembrane protein 3)	Tmx3 Kiaa1830 Txndc10	456	LEKKK	451	acetyl. act.
Q8BWF0	reviewed	Succinate-semialdehyde dehydrogenase, mitochondrial (EC 1.2.1.24) (Aldehyde dehydrogenase family 5 member A1) (NAD(+)-dependent succinic semialdehyde dehydrogenase)	Aldh5a1	523	KVEKQ	379	canonical
Q8BWF0	reviewed	Succinate-semialdehyde dehydrogenase, mitochondrial (EC 1.2.1.24) (Aldehyde dehydrogenase family 5 member A1) (NAD(+)-dependent succinic semialdehyde dehydrogenase)	Aldh5a1	523	IKFDK	435	acetyl. act.
Q8BU88	reviewed	39S ribosomal protein L22, mitochondrial (L22mt) (MRP-L22)	Mrpl22	206	QTLRV	23	phos. act.
Q8BU88	reviewed	39S ribosomal protein L22, mitochondrial (L22mt) (MRP-L22)	Mrpl22	206	QIIKE	109	canonical
Q8BU88	reviewed	39S ribosomal protein L22, mitochondrial (L22mt) (MRP-L22)	Mrpl22	206	QLRSR	196	phos. act.
Q8BH95	reviewed	Enoyl-CoA hydratase, mitochondrial (EC 4.2.1.17) (Enoyl-CoA hydratase 1) (Short-chain enoyl-CoA hydratase) (SCEH)	Echs1	290	QRLTR	177	phos. act.
Q8BH95	reviewed	Enoyl-CoA hydratase, mitochondrial (EC 4.2.1.17) (Enoyl-CoA hydratase 1) (Short-chain enoyl-CoA hydratase) (SCEH)	Echs1	290	KLEKR	257	acetyl. act.
Q8BH95	reviewed	Enoyl-CoA hydratase, mitochondrial (EC 4.2.1.17) (Enoyl-CoA hydratase 1) (Short-chain enoyl-CoA hydratase) (SCEH)	Echs1	290	VEKRK	280	acetyl. act.
Q8BGX2	reviewed	Mitochondrial import inner membrane translocase subunit Tim29 (TIM29)	Timm29	266	NA	NA	other types of motifs
Q8BGT5	reviewed	Alanine aminotransferase 2 (ALT2) (EC 2.6.1.2) (Glutamate pyruvate transaminase 2) (GPT 2) (Glutamic--alanine transaminase 2) (Glutamic--pyruvic transaminase 2)	Gpt2 Aat2	522	TFLRQ	107	phos. act.
Q8BGT5	reviewed	Alanine aminotransferase 2 (ALT2) (EC 2.6.1.2) (Glutamate pyruvate transaminase 2) (GPT 2) (Glutamic--alanine transaminase 2) (Glutamic--pyruvic transaminase 2)	Gpt2 Aat2	522	KVLYQ	317	phos. act.
Q8BGT5	reviewed	Alanine aminotransferase 2 (ALT2) (EC 2.6.1.2) (Glutamate pyruvate transaminase 2) (GPT 2) (Glutamic--alanine transaminase 2) (Glutamic--pyruvic transaminase 2)	Gpt2 Aat2	522	VDKLK	500	acetyl. act.
Q8BGT5	reviewed	Alanine aminotransferase 2 (ALT2) (EC 2.6.1.2) (Glutamate pyruvate transaminase 2) (GPT 2) (Glutamic--alanine transaminase 2) (Glutamic--pyruvic transaminase 2)	Gpt2 Aat2	522	KVKDF	509	acetyl. act.
Q8BGT5	reviewed	Alanine aminotransferase 2 (ALT2) (EC 2.6.1.2) (Glutamate pyruvate transaminase 2) (GPT 2) (Glutamic--alanine transaminase 2) (Glutamic--pyruvic transaminase 2)	Gpt2 Aat2	522	KFLEQ	516	canonical
Q8BFZ9	reviewed	Erlin-2 (Endoplasmic reticulum lipid raft-associated protein 2) (Stomatin-prohibitin-flotillin-HflC/K domain-containing protein 2) (SPFH domain-containing protein 2)	Erlin2 Spfh2	340	QKVVE	200	canonical
Q8BFZ9	reviewed	Erlin-2 (Endoplasmic reticulum lipid raft-associated protein 2) (Stomatin-prohibitin-flotillin-HflC/K domain-containing protein 2) (SPFH domain-containing protein 2)	Erlin2 Spfh2	340	KVVEK	201	acetyl. act.
Q80WJ7	reviewed	Protein LYRIC (3D3/LYRIC) (Lysine-rich CEACAM1 co-isolated protein) (Metadherin) (Metastasis adhesion protein)	Mtdh Lyric	579	KRDKV	205	acetyl. act.
Q80WJ7	reviewed	Protein LYRIC (3D3/LYRIC) (Lysine-rich CEACAM1 co-isolated protein) (Metadherin) (Metastasis adhesion protein)	Mtdh Lyric	579	LLKSQ	409	phos. act.
Q80W68	reviewed	Kin of IRRE-like protein 1 (Kin of irregular chiasm-like protein 1) (Nephrin-like protein 1)	Kirrel Kirrel1 Neph1	789	RFLSQ	23	phos. act.
Q80W68	reviewed	Kin of IRRE-like protein 1 (Kin of irregular chiasm-like protein 1) (Nephrin-like protein 1)	Kirrel Kirrel1 Neph1	789	KLDIK	567	acetyl. act.
Q80W68	reviewed	Kin of IRRE-like protein 1 (Kin of irregular chiasm-like protein 1) (Nephrin-like protein 1)	Kirrel Kirrel1 Neph1	789	VDLKQ	611	canonical
Q80V26	reviewed	Inositol monophosphatase 3 (IMP 3) (IMPase 3) (EC 3.1.3.25) (EC 3.1.3.7) (Golgi 3-prime phosphoadenosine 5-prime phosphate 3-prime phosphatase) (Golgi-resident PAP phosphatase) (gPAPP) (Inositol monophosphatase domain-containing protein 1) (Inositol-1(or 4)-monophosphatase 3) (Myo-inositol monophosphatase A3)	Impad1 Impa3	356	NA	NA	no motif
Q7TSQ8	reviewed	Pyruvate dehydrogenase phosphatase regulatory subunit, mitochondrial (PDPr)	Pdpr Kiaa1990	878	QDRLI	133	canonical
Q7TSQ8	reviewed	Pyruvate dehydrogenase phosphatase regulatory subunit, mitochondrial (PDPr)	Pdpr Kiaa1990	878	LRIEK	712	acetyl. act.
Q7TSQ8	reviewed	Pyruvate dehydrogenase phosphatase regulatory subunit, mitochondrial (PDPr)	Pdpr Kiaa1990	878	VKLEK	740	acetyl. act.
Q78PY7	reviewed	Staphylococcal nuclease domain-containing protein 1 (100 kDa coactivator) (p100 co-activator)	Snd1	910	EFLRK	84	acetyl. act.
Q78PY7	reviewed	Staphylococcal nuclease domain-containing protein 1 (100 kDa coactivator) (p100 co-activator)	Snd1	910	IRDLK	173	acetyl. act.
Q78PY7	reviewed	Staphylococcal nuclease domain-containing protein 1 (100 kDa coactivator) (p100 co-activator)	Snd1	910	SRLLQ	254	phos. act.
Q78PY7	reviewed	Staphylococcal nuclease domain-containing protein 1 (100 kDa coactivator) (p100 co-activator)	Snd1	910	KERRL	319	acetyl. act.
Q78PY7	reviewed	Staphylococcal nuclease domain-containing protein 1 (100 kDa coactivator) (p100 co-activator)	Snd1	910	EFLRK	404	acetyl. act.
Q78PY7	reviewed	Staphylococcal nuclease domain-containing protein 1 (100 kDa coactivator) (p100 co-activator)	Snd1	910	IRYRQ	463	phos. act.
Q78PY7	reviewed	Staphylococcal nuclease domain-containing protein 1 (100 kDa coactivator) (p100 co-activator)	Snd1	910	QLEKL	706	canonical
Q78PY7	reviewed	Staphylococcal nuclease domain-containing protein 1 (100 kDa coactivator) (p100 co-activator)	Snd1	910	VRDIQ	818	canonical
Q78PY7	reviewed	Staphylococcal nuclease domain-containing protein 1 (100 kDa coactivator) (p100 co-activator)	Snd1	910	VEVRK	863	acetyl. act.
Q78PY7	reviewed	Staphylococcal nuclease domain-containing protein 1 (100 kDa coactivator) (p100 co-activator)	Snd1	910	VRKEK	865	acetyl. act.
Q78PY7	reviewed	Staphylococcal nuclease domain-containing protein 1 (100 kDa coactivator) (p100 co-activator)	Snd1	910	QKVIT	872	phos. act.
Q78IK4	reviewed	MICOS complex subunit Mic27 (Apolipoprotein O-like) (Protein FAM121A)	Apool Fam121a Mic27	265	NA	NA	other types of motifs
Q78IK2	reviewed	Up-regulated during skeletal muscle growth protein 5 (Diabetes-associated protein in insulin-sensitive tissues)	Usmg5 Dapit	58	NA	NA	other types of motifs
Q6NVE9	reviewed	Protein phosphatase PTC7 homolog (EC 3.1.3.16) (T-cell activation protein phosphatase 2C) (TA-PP2C)	Pptc7 Tapp2c	310	KDFRK	51	acetyl. act.
Q6NVE9	reviewed	Protein phosphatase PTC7 homolog (EC 3.1.3.16) (T-cell activation protein phosphatase 2C) (TA-PP2C)	Pptc7 Tapp2c	310	ERLVK	108	acetyl. act.
Q6NVE9	reviewed	Protein phosphatase PTC7 homolog (EC 3.1.3.16) (T-cell activation protein phosphatase 2C) (TA-PP2C)	Pptc7 Tapp2c	310	QELKK	242	canonical
Q6IFX2	reviewed	Keratin, type I cytoskeletal 42 (Cytokeratin-42) (CK-42) (Keratin-17n) (Keratin-42) (K42) (Type I keratin Ka22)	Krt42 Ka22	452	RRSVQ	314	phos. act.
Q6IFX2	reviewed	Keratin, type I cytoskeletal 42 (Cytokeratin-42) (CK-42) (Keratin-17n) (Keratin-42) (K42) (Type I keratin Ka22)	Krt42 Ka22	452	QVRTI	427	phos. act.
Q62523	reviewed	Zyxin	Zyx	564	NA	NA	no motif
Q62188	reviewed	Dihydropyrimidinase-related protein 3 (DRP-3) (Unc-33-like phosphoprotein 1) (ULIP-1)	Dpysl3 Drp3 Ulip	570	NA	NA	other types of motifs
Q61838	reviewed	Pregnancy zone protein (Alpha-2-macroglobulin) (Alpha-2-M) [Cleaved into: Alpha-2-macroglobulin 165 kDa subunit; Alpha-2-macroglobulin 35 kDa subunit]	Pzp A2m	1495	QTKLL	70	phos. act.
Q61838	reviewed	Pregnancy zone protein (Alpha-2-macroglobulin) (Alpha-2-M) [Cleaved into: Alpha-2-macroglobulin 165 kDa subunit; Alpha-2-macroglobulin 35 kDa subunit]	Pzp A2m	1495	KKSIQ	115	phos. act.
Q61838	reviewed	Pregnancy zone protein (Alpha-2-macroglobulin) (Alpha-2-M) [Cleaved into: Alpha-2-macroglobulin 165 kDa subunit; Alpha-2-macroglobulin 35 kDa subunit]	Pzp A2m	1495	QVVKT	301	phos. act.
Q61838	reviewed	Pregnancy zone protein (Alpha-2-macroglobulin) (Alpha-2-M) [Cleaved into: Alpha-2-macroglobulin 165 kDa subunit; Alpha-2-macroglobulin 35 kDa subunit]	Pzp A2m	1495	TKVFQ	305	phos. act.
Q61838	reviewed	Pregnancy zone protein (Alpha-2-macroglobulin) (Alpha-2-M) [Cleaved into: Alpha-2-macroglobulin 165 kDa subunit; Alpha-2-macroglobulin 35 kDa subunit]	Pzp A2m	1495	QEIRI	473	canonical
Q61838	reviewed	Pregnancy zone protein (Alpha-2-macroglobulin) (Alpha-2-M) [Cleaved into: Alpha-2-macroglobulin 165 kDa subunit; Alpha-2-macroglobulin 35 kDa subunit]	Pzp A2m	1495	QIRVD	835	canonical
Q61838	reviewed	Pregnancy zone protein (Alpha-2-macroglobulin) (Alpha-2-M) [Cleaved into: Alpha-2-macroglobulin 165 kDa subunit; Alpha-2-macroglobulin 35 kDa subunit]	Pzp A2m	1495	QKEVL	1291	canonical
Q61838	reviewed	Pregnancy zone protein (Alpha-2-macroglobulin) (Alpha-2-M) [Cleaved into: Alpha-2-macroglobulin 165 kDa subunit; Alpha-2-macroglobulin 35 kDa subunit]	Pzp A2m	1495	QEVRL	1319	canonical
Q61578	reviewed	NADPH:adrenodoxin oxidoreductase, mitochondrial (AR) (Adrenodoxin reductase) (EC 1.18.1.6) (Ferredoxin--NADP(+) reductase) (Ferredoxin reductase)	Fdxr	494	QSRVK	220	phos. act.
Q61578	reviewed	NADPH:adrenodoxin oxidoreductase, mitochondrial (AR) (Adrenodoxin reductase) (EC 1.18.1.6) (Ferredoxin--NADP(+) reductase) (Ferredoxin reductase)	Fdxr	494	QDRIK	266	canonical
Q61578	reviewed	NADPH:adrenodoxin oxidoreductase, mitochondrial (AR) (Adrenodoxin reductase) (EC 1.18.1.6) (Ferredoxin--NADP(+) reductase) (Ferredoxin reductase)	Fdxr	494	KLVDR	481	acetyl. act.
Q61102	reviewed	ATP-binding cassette sub-family B member 7, mitochondrial (ATP-binding cassette transporter 7) (ABC transporter 7 protein)	Abcb7 Abc7	752	RIKDK	453	acetyl. act.
Q61102	reviewed	ATP-binding cassette sub-family B member 7, mitochondrial (ATP-binding cassette transporter 7) (ABC transporter 7 protein)	Abcb7 Abc7	752	RDVVK	652	acetyl. act.
Q60759	reviewed	Glutaryl-CoA dehydrogenase, mitochondrial (GCD) (EC 1.3.8.6)	Gcdh	438	KLIRD	65	acetyl. act.
Q60759	reviewed	Glutaryl-CoA dehydrogenase, mitochondrial (GCD) (EC 1.3.8.6)	Gcdh	438	LDRIQ	317	canonical
Q60759	reviewed	Glutaryl-CoA dehydrogenase, mitochondrial (GCD) (EC 1.3.8.6)	Gcdh	438	RLKDQ	355	canonical
Q5F285	reviewed	Transmembrane protein 256	Tmem256	113	NA	NA	no motif
Q3URE1	reviewed	Acyl-CoA synthetase family member 3, mitochondrial (EC 6.2.1.-)	Acsf3	583	QDFVR	314	canonical
Q3URE1	reviewed	Acyl-CoA synthetase family member 3, mitochondrial (EC 6.2.1.-)	Acsf3	583	KERIR	322	acetyl. act.
Q3URE1	reviewed	Acyl-CoA synthetase family member 3, mitochondrial (EC 6.2.1.-)	Acsf3	583	KKELL	564	acetyl. act.
Q3URE1	reviewed	Acyl-CoA synthetase family member 3, mitochondrial (EC 6.2.1.-)	Acsf3	583	KELLK	565	acetyl. act.
Q3URE1	reviewed	Acyl-CoA synthetase family member 3, mitochondrial (EC 6.2.1.-)	Acsf3	583	ELLKQ	566	canonical
Q3TTY5	reviewed	Keratin, type II cytoskeletal 2 epidermal (Cytokeratin-2e) (CK-2e) (Epithelial keratin-2e) (Keratin-2 epidermis) (Keratin-2e) (K2e) (Type-II keratin Kb2)	Krt2 K2e Krt2-17 Krt2a	707	QIKTL	202	phos. act.
Q3TTY5	reviewed	Keratin, type II cytoskeletal 2 epidermal (Cytokeratin-2e) (CK-2e) (Epithelial keratin-2e) (Keratin-2 epidermis) (Keratin-2e) (K2e) (Type-II keratin Kb2)	Krt2 K2e Krt2-17 Krt2a	707	RFLEQ	218	canonical
Q3TTY5	reviewed	Keratin, type II cytoskeletal 2 epidermal (Cytokeratin-2e) (CK-2e) (Epithelial keratin-2e) (Keratin-2 epidermis) (Keratin-2e) (K2e) (Type-II keratin Kb2)	Krt2 K2e Krt2-17 Krt2a	707	QVLRT	225	phos. act.
Q3TTY5	reviewed	Keratin, type II cytoskeletal 2 epidermal (Cytokeratin-2e) (CK-2e) (Epithelial keratin-2e) (Keratin-2 epidermis) (Keratin-2e) (K2e) (Type-II keratin Kb2)	Krt2 K2e Krt2-17 Krt2a	707	QVDRL	260	canonical
Q3TTY5	reviewed	Keratin, type II cytoskeletal 2 epidermal (Cytokeratin-2e) (CK-2e) (Epithelial keratin-2e) (Keratin-2 epidermis) (Keratin-2e) (K2e) (Type-II keratin Kb2)	Krt2 K2e Krt2-17 Krt2a	707	DFKKK	284	acetyl. act.
Q3TTY5	reviewed	Keratin, type II cytoskeletal 2 epidermal (Cytokeratin-2e) (CK-2e) (Epithelial keratin-2e) (Keratin-2 epidermis) (Keratin-2e) (K2e) (Type-II keratin Kb2)	Krt2 K2e Krt2-17 Krt2a	707	LKEIK	410	acetyl. act.
Q05186	reviewed	Reticulocalbin-1	Rcn1 Rca1 Rcn	325	KERVV	29	acetyl. act.
Q05186	reviewed	Reticulocalbin-1	Rcn1 Rca1 Rcn	325	KIVDR	80	acetyl. act.
Q05186	reviewed	Reticulocalbin-1	Rcn1 Rca1 Rcn	325	QKRYI	106	phos. act.
Q05186	reviewed	Reticulocalbin-1	Rcn1 Rca1 Rcn	325	ERRFK	166	acetyl. act.
P97333	reviewed	Neuropilin-1 (A5 protein) (CD antigen CD304)	Nrp1 Nrp	923	KLRYQ	739	phos. act.
P97333	reviewed	Neuropilin-1 (A5 protein) (CD antigen CD304)	Nrp1 Nrp	923	LKLYQ	774	phos. act.
P97333	reviewed	Neuropilin-1 (A5 protein) (CD antigen CD304)	Nrp1 Nrp	923	KLKKD	908	acetyl. act.
P97333	reviewed	Neuropilin-1 (A5 protein) (CD antigen CD304)	Nrp1 Nrp	923	LKKDK	909	acetyl. act.
P97333	reviewed	Neuropilin-1 (A5 protein) (CD antigen CD304)	Nrp1 Nrp	923	KKDKL	910	acetyl. act.
P62073	reviewed	Mitochondrial import inner membrane translocase subunit Tim10	Timm10 Tim10	90	NA	NA	no motif
P58281	reviewed	Dynamin-like 120 kDa protein, mitochondrial (EC 3.6.5.5) (Large GTP-binding protein) (LargeG) (Optic atrophy protein 1 homolog) [Cleaved into: Dynamin-like 120 kDa protein, form S1]	Opa1	960	QSLVK	15	phos. act.
P58281	reviewed	Dynamin-like 120 kDa protein, mitochondrial (EC 3.6.5.5) (Large GTP-binding protein) (LargeG) (Optic atrophy protein 1 homolog) [Cleaved into: Dynamin-like 120 kDa protein, form S1]	Opa1	960	EKIRK	150	acetyl. act.
P58281	reviewed	Dynamin-like 120 kDa protein, mitochondrial (EC 3.6.5.5) (Large GTP-binding protein) (LargeG) (Optic atrophy protein 1 homolog) [Cleaved into: Dynamin-like 120 kDa protein, form S1]	Opa1	960	QRILE	230	canonical
P58281	reviewed	Dynamin-like 120 kDa protein, mitochondrial (EC 3.6.5.5) (Large GTP-binding protein) (LargeG) (Optic atrophy protein 1 homolog) [Cleaved into: Dynamin-like 120 kDa protein, form S1]	Opa1	960	KELRK	241	acetyl. act.
P58281	reviewed	Dynamin-like 120 kDa protein, mitochondrial (EC 3.6.5.5) (Large GTP-binding protein) (LargeG) (Optic atrophy protein 1 homolog) [Cleaved into: Dynamin-like 120 kDa protein, form S1]	Opa1	960	DIKLK	654	acetyl. act.
P58281	reviewed	Dynamin-like 120 kDa protein, mitochondrial (EC 3.6.5.5) (Large GTP-binding protein) (LargeG) (Optic atrophy protein 1 homolog) [Cleaved into: Dynamin-like 120 kDa protein, form S1]	Opa1	960	FDKLK	697	acetyl. act.
P58281	reviewed	Dynamin-like 120 kDa protein, mitochondrial (EC 3.6.5.5) (Large GTP-binding protein) (LargeG) (Optic atrophy protein 1 homolog) [Cleaved into: Dynamin-like 120 kDa protein, form S1]	Opa1	960	QVYRR	839	phos. act.
P58281	reviewed	Dynamin-like 120 kDa protein, mitochondrial (EC 3.6.5.5) (Large GTP-binding protein) (LargeG) (Optic atrophy protein 1 homolog) [Cleaved into: Dynamin-like 120 kDa protein, form S1]	Opa1	960	RRLEK	904	acetyl. act.
P58281	reviewed	Dynamin-like 120 kDa protein, mitochondrial (EC 3.6.5.5) (Large GTP-binding protein) (LargeG) (Optic atrophy protein 1 homolog) [Cleaved into: Dynamin-like 120 kDa protein, form S1]	Opa1	960	EKKVK	922	acetyl. act.
P58281	reviewed	Dynamin-like 120 kDa protein, mitochondrial (EC 3.6.5.5) (Large GTP-binding protein) (LargeG) (Optic atrophy protein 1 homolog) [Cleaved into: Dynamin-like 120 kDa protein, form S1]	Opa1	960	KKVRE	940	acetyl. act.
P58281	reviewed	Dynamin-like 120 kDa protein, mitochondrial (EC 3.6.5.5) (Large GTP-binding protein) (LargeG) (Optic atrophy protein 1 homolog) [Cleaved into: Dynamin-like 120 kDa protein, form S1]	Opa1	960	KVREI	941	acetyl. act.
P58281	reviewed	Dynamin-like 120 kDa protein, mitochondrial (EC 3.6.5.5) (Large GTP-binding protein) (LargeG) (Optic atrophy protein 1 homolog) [Cleaved into: Dynamin-like 120 kDa protein, form S1]	Opa1	960	VREIQ	942	canonical
P53702	reviewed	Cytochrome c-type heme lyase (CCHL) (EC 4.4.1.17) (Holocytochrome c-type synthase)	Hccs Cchl	272	KEILK	167	acetyl. act.
P50171	reviewed	Estradiol 17-beta-dehydrogenase 8 (EC 1.1.1.62) (17-beta-hydroxysteroid dehydrogenase 8) (17-beta-HSD 8) (3-ketoacyl-[acyl-carrier-protein] reductase alpha subunit) (KAR alpha subunit) (3-oxoacyl-[acyl-carrier-protein] reductase) (EC 1.1.1.-) (Protein Ke6) (Ke-6) (Testosterone 17-beta-dehydrogenase 8) (EC 1.1.1.239)	Hsd17b8 H2-Ke6 Hke6	259	KVKDK	211	acetyl. act.
P48774	reviewed	Glutathione S-transferase Mu 5 (EC 2.5.1.18) (Fibrous sheath component 2) (Fsc2) (GST class-mu 5)	Gstm5 Fsc2 Gstm3	224	DVKFK	51	acetyl. act.
P48774	reviewed	Glutathione S-transferase Mu 5 (EC 2.5.1.18) (Fibrous sheath component 2) (Fsc2) (GST class-mu 5)	Gstm5 Fsc2 Gstm3	224	KFKLD	53	acetyl. act.
P48774	reviewed	Glutathione S-transferase Mu 5 (EC 2.5.1.18) (Fibrous sheath component 2) (Fsc2) (GST class-mu 5)	Gstm5 Fsc2 Gstm3	224	KIRVD	97	acetyl. act.
P48774	reviewed	Glutathione S-transferase Mu 5 (EC 2.5.1.18) (Fibrous sheath component 2) (Fsc2) (GST class-mu 5)	Gstm5 Fsc2 Gstm3	224	DRFFK	204	acetyl. act.
P43024	reviewed	Cytochrome c oxidase subunit 6A1, mitochondrial (Cytochrome c oxidase polypeptide VIa-liver)	Cox6a1 Cox6al	111	NA	NA	other types of motifs
P32261	reviewed	Antithrombin-III (ATIII) (Serpin C1)	Serpinc1 At3	465	NA	NA	other types of motifs
P16332	reviewed	Methylmalonyl-CoA mutase, mitochondrial (MCM) (EC 5.4.99.2) (Methylmalonyl-CoA isomerase)	Mut	748	KLRIE	463	acetyl. act.
P16332	reviewed	Methylmalonyl-CoA mutase, mitochondrial (MCM) (EC 5.4.99.2) (Methylmalonyl-CoA isomerase)	Mut	748	QIEKL	512	canonical
P16332	reviewed	Methylmalonyl-CoA mutase, mitochondrial (MCM) (EC 5.4.99.2) (Methylmalonyl-CoA isomerase)	Mut	748	IEKLK	513	acetyl. act.
P16332	reviewed	Methylmalonyl-CoA mutase, mitochondrial (MCM) (EC 5.4.99.2) (Methylmalonyl-CoA isomerase)	Mut	748	EKLKK	514	acetyl. act.
P11031	reviewed	Activated RNA polymerase II transcriptional coactivator p15 (Positive cofactor 4) (PC4) (SUB1 homolog) (Single-stranded DNA-binding protein p9) (p14)	Sub1 Pc4 Rpo2tc1	127	EKKLK	22	acetyl. act.
P11031	reviewed	Activated RNA polymerase II transcriptional coactivator p15 (Positive cofactor 4) (PC4) (SUB1 homolog) (Single-stranded DNA-binding protein p9) (p14)	Sub1 Pc4 Rpo2tc1	127	VRDFK	74	acetyl. act.
P04104	reviewed	Keratin, type II cytoskeletal 1 (67 kDa cytokeratin) (Cytokeratin-1) (CK-1) (Keratin-1) (K1) (Type-II keratin Kb1)	Krt1 Krt2-1	637	QKVKS	182	phos. act.
P04104	reviewed	Keratin, type II cytoskeletal 1 (67 kDa cytokeratin) (Cytokeratin-1) (CK-1) (Keratin-1) (K1) (Type-II keratin Kb1)	Krt1 Krt2-1	637	KVKSQ	183	phos. act.
P04104	reviewed	Keratin, type II cytoskeletal 1 (67 kDa cytokeratin) (Cytokeratin-1) (CK-1) (Keratin-1) (K1) (Type-II keratin Kb1)	Krt1 Krt2-1	637	QIKSL	191	phos. act.
P04104	reviewed	Keratin, type II cytoskeletal 1 (67 kDa cytokeratin) (Cytokeratin-1) (CK-1) (Keratin-1) (K1) (Type-II keratin Kb1)	Krt1 Krt2-1	637	RFLEQ	207	canonical
P04104	reviewed	Keratin, type II cytoskeletal 1 (67 kDa cytokeratin) (Cytokeratin-1) (CK-1) (Keratin-1) (K1) (Type-II keratin Kb1)	Krt1 Krt2-1	637	KVELQ	306	canonical
P04104	reviewed	Keratin, type II cytoskeletal 1 (67 kDa cytokeratin) (Cytokeratin-1) (CK-1) (Keratin-1) (K1) (Type-II keratin Kb1)	Krt1 Krt2-1	637	QRLRS	414	phos. act.
P04104	reviewed	Keratin, type II cytoskeletal 1 (67 kDa cytokeratin) (Cytokeratin-1) (CK-1) (Keratin-1) (K1) (Type-II keratin Kb1)	Krt1 Krt2-1	637	LRDFQ	470	canonical
P04104	reviewed	Keratin, type II cytoskeletal 1 (67 kDa cytokeratin) (Cytokeratin-1) (CK-1) (Keratin-1) (K1) (Type-II keratin Kb1)	Krt1 Krt2-1	637	KKLLE	491	acetyl. act.
P02088	reviewed	Hemoglobin subunit beta-1 (Beta-1-globin) (Hemoglobin beta-1 chain) (Hemoglobin beta-major chain)	Hbb-b1	147	NA	NA	other types of motifs
O88986	reviewed	2-amino-3-ketobutyrate coenzyme A ligase, mitochondrial (AKB ligase) (EC 2.3.1.29) (Aminoacetone synthase) (Glycine acetyltransferase)	Gcat Kbl	416	SLLRQ	280	phos. act.
O35972	reviewed	39S ribosomal protein L23, mitochondrial (L23mt) (MRP-L23) (L23 mitochondrial-related protein)	Mrpl23 L23mrp	146	RTRVQ	69	phos. act.
O35465	reviewed	Peptidyl-prolyl cis-trans isomerase FKBP8 (PPIase FKBP8) (EC 5.2.1.8) (38 kDa FK506-binding protein) (38 kDa FKBP) (FKBP-38) (mFKBP38) (FK506-binding protein 8) (FKBP-8) (FKBPR38) (Rotamase)	Fkbp8 Fkbp38 Sam11	402	QLKLD	272	canonical
O35435	reviewed	Dihydroorotate dehydrogenase (quinone), mitochondrial (DHOdehase) (EC 1.3.5.2) (Dihydroorotate oxidase)	Dhodh	395	QRLLD	46	canonical
O35435	reviewed	Dihydroorotate dehydrogenase (quinone), mitochondrial (DHOdehase) (EC 1.3.5.2) (Dihydroorotate oxidase)	Dhodh	395	LRSLQ	220	phos. act.
O35435	reviewed	Dihydroorotate dehydrogenase (quinone), mitochondrial (DHOdehase) (EC 1.3.5.2) (Dihydroorotate oxidase)	Dhodh	395	SKVLQ	234	phos. act.
O35435	reviewed	Dihydroorotate dehydrogenase (quinone), mitochondrial (DHOdehase) (EC 1.3.5.2) (Dihydroorotate oxidase)	Dhodh	395	LEKIQ	342	canonical
O08788	reviewed	Dynactin subunit 1 (150 kDa dynein-associated polypeptide) (DAP-150) (DP-150) (p150-glued)	Dctn1	1281	QVRDL	223	canonical
O08788	reviewed	Dynactin subunit 1 (150 kDa dynein-associated polypeptide) (DAP-150) (DP-150) (p150-glued)	Dctn1	1281	KLKEL	244	acetyl. act.
O08788	reviewed	Dynactin subunit 1 (150 kDa dynein-associated polypeptide) (DAP-150) (DP-150) (p150-glued)	Dctn1	1281	EVVRQ	403	canonical
O08788	reviewed	Dynactin subunit 1 (150 kDa dynein-associated polypeptide) (DAP-150) (DP-150) (p150-glued)	Dctn1	1281	QRERL	408	canonical
O08788	reviewed	Dynactin subunit 1 (150 kDa dynein-associated polypeptide) (DAP-150) (DP-150) (p150-glued)	Dctn1	1281	RERLQ	409	canonical
O08788	reviewed	Dynactin subunit 1 (150 kDa dynein-associated polypeptide) (DAP-150) (DP-150) (p150-glued)	Dctn1	1281	KVREL	453	acetyl. act.
O08788	reviewed	Dynactin subunit 1 (150 kDa dynein-associated polypeptide) (DAP-150) (DP-150) (p150-glued)	Dctn1	1281	QKRVE	500	canonical
O08788	reviewed	Dynactin subunit 1 (150 kDa dynein-associated polypeptide) (DAP-150) (DP-150) (p150-glued)	Dctn1	1281	QTIKK	515	phos. act.
O08788	reviewed	Dynactin subunit 1 (150 kDa dynein-associated polypeptide) (DAP-150) (DP-150) (p150-glued)	Dctn1	1281	DFKIK	554	acetyl. act.
O08788	reviewed	Dynactin subunit 1 (150 kDa dynein-associated polypeptide) (DAP-150) (DP-150) (p150-glued)	Dctn1	1281	ELIRK	620	acetyl. act.
O08788	reviewed	Dynactin subunit 1 (150 kDa dynein-associated polypeptide) (DAP-150) (DP-150) (p150-glued)	Dctn1	1281	IKFTQ	750	phos. act.
O08788	reviewed	Dynactin subunit 1 (150 kDa dynein-associated polypeptide) (DAP-150) (DP-150) (p150-glued)	Dctn1	1281	IKELK	952	acetyl. act.
O08788	reviewed	Dynactin subunit 1 (150 kDa dynein-associated polypeptide) (DAP-150) (DP-150) (p150-glued)	Dctn1	1281	KELKK	953	acetyl. act.
O08788	reviewed	Dynactin subunit 1 (150 kDa dynein-associated polypeptide) (DAP-150) (DP-150) (p150-glued)	Dctn1	1281	LLEKK	975	acetyl. act.
O08788	reviewed	Dynactin subunit 1 (150 kDa dynein-associated polypeptide) (DAP-150) (DP-150) (p150-glued)	Dctn1	1281	IEKVQ	991	canonical
O08788	reviewed	Dynactin subunit 1 (150 kDa dynein-associated polypeptide) (DAP-150) (DP-150) (p150-glued)	Dctn1	1281	QTLLR	1002	phos. act.
O08788	reviewed	Dynactin subunit 1 (150 kDa dynein-associated polypeptide) (DAP-150) (DP-150) (p150-glued)	Dctn1	1281	QLLEK	1157	canonical
O08788	reviewed	Dynactin subunit 1 (150 kDa dynein-associated polypeptide) (DAP-150) (DP-150) (p150-glued)	Dctn1	1281	QLKSL	1194	phos. act.
O08788	reviewed	Dynactin subunit 1 (150 kDa dynein-associated polypeptide) (DAP-150) (DP-150) (p150-glued)	Dctn1	1281	IEKLK	1202	acetyl. act.
E9Q555	reviewed	E3 ubiquitin-protein ligase RNF213 (EC 3.6.4.-) (EC 6.3.2.-) (Mysterin) (RING finger protein 213)	Rnf213 Mystr	5152	QEKKV	240	canonical
E9Q555	reviewed	E3 ubiquitin-protein ligase RNF213 (EC 3.6.4.-) (EC 6.3.2.-) (Mysterin) (RING finger protein 213)	Rnf213 Mystr	5152	KELLK	492	acetyl. act.
E9Q555	reviewed	E3 ubiquitin-protein ligase RNF213 (EC 3.6.4.-) (EC 6.3.2.-) (Mysterin) (RING finger protein 213)	Rnf213 Mystr	5152	SLLRQ	1136	phos. act.
E9Q555	reviewed	E3 ubiquitin-protein ligase RNF213 (EC 3.6.4.-) (EC 6.3.2.-) (Mysterin) (RING finger protein 213)	Rnf213 Mystr	5152	FLKEK	2004	acetyl. act.
E9Q555	reviewed	E3 ubiquitin-protein ligase RNF213 (EC 3.6.4.-) (EC 6.3.2.-) (Mysterin) (RING finger protein 213)	Rnf213 Mystr	5152	QYLKR	2130	phos. act.
E9Q555	reviewed	E3 ubiquitin-protein ligase RNF213 (EC 3.6.4.-) (EC 6.3.2.-) (Mysterin) (RING finger protein 213)	Rnf213 Mystr	5152	KLERL	2334	acetyl. act.
E9Q555	reviewed	E3 ubiquitin-protein ligase RNF213 (EC 3.6.4.-) (EC 6.3.2.-) (Mysterin) (RING finger protein 213)	Rnf213 Mystr	5152	QLVYR	2524	phos. act.
E9Q555	reviewed	E3 ubiquitin-protein ligase RNF213 (EC 3.6.4.-) (EC 6.3.2.-) (Mysterin) (RING finger protein 213)	Rnf213 Mystr	5152	KLYIQ	2552	phos. act.
E9Q555	reviewed	E3 ubiquitin-protein ligase RNF213 (EC 3.6.4.-) (EC 6.3.2.-) (Mysterin) (RING finger protein 213)	Rnf213 Mystr	5152	QRLVD	2560	canonical
E9Q555	reviewed	E3 ubiquitin-protein ligase RNF213 (EC 3.6.4.-) (EC 6.3.2.-) (Mysterin) (RING finger protein 213)	Rnf213 Mystr	5152	DRLVQ	2882	canonical
E9Q555	reviewed	E3 ubiquitin-protein ligase RNF213 (EC 3.6.4.-) (EC 6.3.2.-) (Mysterin) (RING finger protein 213)	Rnf213 Mystr	5152	QDKIR	2886	canonical
E9Q555	reviewed	E3 ubiquitin-protein ligase RNF213 (EC 3.6.4.-) (EC 6.3.2.-) (Mysterin) (RING finger protein 213)	Rnf213 Mystr	5152	ELIKQ	2977	canonical
E9Q555	reviewed	E3 ubiquitin-protein ligase RNF213 (EC 3.6.4.-) (EC 6.3.2.-) (Mysterin) (RING finger protein 213)	Rnf213 Mystr	5152	VVYKQ	3115	phos. act.
E9Q555	reviewed	E3 ubiquitin-protein ligase RNF213 (EC 3.6.4.-) (EC 6.3.2.-) (Mysterin) (RING finger protein 213)	Rnf213 Mystr	5152	QKSIV	3143	phos. act.
E9Q555	reviewed	E3 ubiquitin-protein ligase RNF213 (EC 3.6.4.-) (EC 6.3.2.-) (Mysterin) (RING finger protein 213)	Rnf213 Mystr	5152	KSIVQ	3144	phos. act.
E9Q555	reviewed	E3 ubiquitin-protein ligase RNF213 (EC 3.6.4.-) (EC 6.3.2.-) (Mysterin) (RING finger protein 213)	Rnf213 Mystr	5152	VTKLQ	3414	phos. act.
E9Q555	reviewed	E3 ubiquitin-protein ligase RNF213 (EC 3.6.4.-) (EC 6.3.2.-) (Mysterin) (RING finger protein 213)	Rnf213 Mystr	5152	TRLVQ	3478	phos. act.
E9Q555	reviewed	E3 ubiquitin-protein ligase RNF213 (EC 3.6.4.-) (EC 6.3.2.-) (Mysterin) (RING finger protein 213)	Rnf213 Mystr	5152	QVRSL	3542	phos. act.
E9Q555	reviewed	E3 ubiquitin-protein ligase RNF213 (EC 3.6.4.-) (EC 6.3.2.-) (Mysterin) (RING finger protein 213)	Rnf213 Mystr	5152	KKFVE	3683	acetyl. act.
E9Q555	reviewed	E3 ubiquitin-protein ligase RNF213 (EC 3.6.4.-) (EC 6.3.2.-) (Mysterin) (RING finger protein 213)	Rnf213 Mystr	5152	LRELQ	3741	canonical
E9Q555	reviewed	E3 ubiquitin-protein ligase RNF213 (EC 3.6.4.-) (EC 6.3.2.-) (Mysterin) (RING finger protein 213)	Rnf213 Mystr	5152	RTRLQ	3772	phos. act.
E9Q555	reviewed	E3 ubiquitin-protein ligase RNF213 (EC 3.6.4.-) (EC 6.3.2.-) (Mysterin) (RING finger protein 213)	Rnf213 Mystr	5152	RSVIQ	3860	phos. act.
E9Q555	reviewed	E3 ubiquitin-protein ligase RNF213 (EC 3.6.4.-) (EC 6.3.2.-) (Mysterin) (RING finger protein 213)	Rnf213 Mystr	5152	QKELL	4049	canonical
E9Q555	reviewed	E3 ubiquitin-protein ligase RNF213 (EC 3.6.4.-) (EC 6.3.2.-) (Mysterin) (RING finger protein 213)	Rnf213 Mystr	5152	KELLR	4050	acetyl. act.
E9Q555	reviewed	E3 ubiquitin-protein ligase RNF213 (EC 3.6.4.-) (EC 6.3.2.-) (Mysterin) (RING finger protein 213)	Rnf213 Mystr	5152	QLEKK	4106	canonical
E9Q555	reviewed	E3 ubiquitin-protein ligase RNF213 (EC 3.6.4.-) (EC 6.3.2.-) (Mysterin) (RING finger protein 213)	Rnf213 Mystr	5152	QVLRE	4145	canonical
E9Q555	reviewed	E3 ubiquitin-protein ligase RNF213 (EC 3.6.4.-) (EC 6.3.2.-) (Mysterin) (RING finger protein 213)	Rnf213 Mystr	5152	KFIKE	4352	acetyl. act.
E9Q555	reviewed	E3 ubiquitin-protein ligase RNF213 (EC 3.6.4.-) (EC 6.3.2.-) (Mysterin) (RING finger protein 213)	Rnf213 Mystr	5152	LRELK	4633	acetyl. act.
E9Q555	reviewed	E3 ubiquitin-protein ligase RNF213 (EC 3.6.4.-) (EC 6.3.2.-) (Mysterin) (RING finger protein 213)	Rnf213 Mystr	5152	QKSII	4678	phos. act.
E9Q555	reviewed	E3 ubiquitin-protein ligase RNF213 (EC 3.6.4.-) (EC 6.3.2.-) (Mysterin) (RING finger protein 213)	Rnf213 Mystr	5152	QRDLV	4738	canonical
E9Q555	reviewed	E3 ubiquitin-protein ligase RNF213 (EC 3.6.4.-) (EC 6.3.2.-) (Mysterin) (RING finger protein 213)	Rnf213 Mystr	5152	RDLVK	4739	acetyl. act.
E9Q555	reviewed	E3 ubiquitin-protein ligase RNF213 (EC 3.6.4.-) (EC 6.3.2.-) (Mysterin) (RING finger protein 213)	Rnf213 Mystr	5152	DLVKQ	4740	canonical
E9Q555	reviewed	E3 ubiquitin-protein ligase RNF213 (EC 3.6.4.-) (EC 6.3.2.-) (Mysterin) (RING finger protein 213)	Rnf213 Mystr	5152	LEKIQ	4900	canonical
E9Q555	reviewed	E3 ubiquitin-protein ligase RNF213 (EC 3.6.4.-) (EC 6.3.2.-) (Mysterin) (RING finger protein 213)	Rnf213 Mystr	5152	SRFLQ	4909	phos. act.
E9Q555	reviewed	E3 ubiquitin-protein ligase RNF213 (EC 3.6.4.-) (EC 6.3.2.-) (Mysterin) (RING finger protein 213)	Rnf213 Mystr	5152	KELFR	5042	acetyl. act.
E9Q414	reviewed	Apolipoprotein B-100 (Apo B-100) [Cleaved into: Apolipoprotein B-48 (Apo B-48)]	Apob	4505	QKLSL	284	phos. act.
E9Q414	reviewed	Apolipoprotein B-100 (Apo B-100) [Cleaved into: Apolipoprotein B-48 (Apo B-48)]	Apob	4505	LKTLQ	326	phos. act.
E9Q414	reviewed	Apolipoprotein B-100 (Apo B-100) [Cleaved into: Apolipoprotein B-48 (Apo B-48)]	Apob	4505	QELKK	330	canonical
E9Q414	reviewed	Apolipoprotein B-100 (Apo B-100) [Cleaved into: Apolipoprotein B-48 (Apo B-48)]	Apob	4505	YLLKQ	469	phos. act.
E9Q414	reviewed	Apolipoprotein B-100 (Apo B-100) [Cleaved into: Apolipoprotein B-48 (Apo B-48)]	Apob	4505	QDLKV	609	canonical
E9Q414	reviewed	Apolipoprotein B-100 (Apo B-100) [Cleaved into: Apolipoprotein B-48 (Apo B-48)]	Apob	4505	DKLIK	759	acetyl. act.
E9Q414	reviewed	Apolipoprotein B-100 (Apo B-100) [Cleaved into: Apolipoprotein B-48 (Apo B-48)]	Apob	4505	KLIKD	760	acetyl. act.
E9Q414	reviewed	Apolipoprotein B-100 (Apo B-100) [Cleaved into: Apolipoprotein B-48 (Apo B-48)]	Apob	4505	IKDLK	762	acetyl. act.
E9Q414	reviewed	Apolipoprotein B-100 (Apo B-100) [Cleaved into: Apolipoprotein B-48 (Apo B-48)]	Apob	4505	VKDIK	1481	acetyl. act.
E9Q414	reviewed	Apolipoprotein B-100 (Apo B-100) [Cleaved into: Apolipoprotein B-48 (Apo B-48)]	Apob	4505	KDIKV	1482	acetyl. act.
E9Q414	reviewed	Apolipoprotein B-100 (Apo B-100) [Cleaved into: Apolipoprotein B-48 (Apo B-48)]	Apob	4505	KFYKQ	1778	phos. act.
E9Q414	reviewed	Apolipoprotein B-100 (Apo B-100) [Cleaved into: Apolipoprotein B-48 (Apo B-48)]	Apob	4505	QRLSV	2099	phos. act.
E9Q414	reviewed	Apolipoprotein B-100 (Apo B-100) [Cleaved into: Apolipoprotein B-48 (Apo B-48)]	Apob	4505	RIIEK	2203	acetyl. act.
E9Q414	reviewed	Apolipoprotein B-100 (Apo B-100) [Cleaved into: Apolipoprotein B-48 (Apo B-48)]	Apob	4505	IEKLK	2205	acetyl. act.
E9Q414	reviewed	Apolipoprotein B-100 (Apo B-100) [Cleaved into: Apolipoprotein B-48 (Apo B-48)]	Apob	4505	EVKRQ	2283	canonical
E9Q414	reviewed	Apolipoprotein B-100 (Apo B-100) [Cleaved into: Apolipoprotein B-48 (Apo B-48)]	Apob	4505	IDRVK	2313	acetyl. act.
E9Q414	reviewed	Apolipoprotein B-100 (Apo B-100) [Cleaved into: Apolipoprotein B-48 (Apo B-48)]	Apob	4505	QRIEI	2381	canonical
E9Q414	reviewed	Apolipoprotein B-100 (Apo B-100) [Cleaved into: Apolipoprotein B-48 (Apo B-48)]	Apob	4505	RIEIK	2382	acetyl. act.
E9Q414	reviewed	Apolipoprotein B-100 (Apo B-100) [Cleaved into: Apolipoprotein B-48 (Apo B-48)]	Apob	4505	QFVDK	2433	canonical
E9Q414	reviewed	Apolipoprotein B-100 (Apo B-100) [Cleaved into: Apolipoprotein B-48 (Apo B-48)]	Apob	4505	LERLK	2480	acetyl. act.
E9Q414	reviewed	Apolipoprotein B-100 (Apo B-100) [Cleaved into: Apolipoprotein B-48 (Apo B-48)]	Apob	4505	KEFLK	3153	acetyl. act.
E9Q414	reviewed	Apolipoprotein B-100 (Apo B-100) [Cleaved into: Apolipoprotein B-48 (Apo B-48)]	Apob	4505	RKFEK	3200	acetyl. act.
E9Q414	reviewed	Apolipoprotein B-100 (Apo B-100) [Cleaved into: Apolipoprotein B-48 (Apo B-48)]	Apob	4505	KFEKV	3201	acetyl. act.
E9Q414	reviewed	Apolipoprotein B-100 (Apo B-100) [Cleaved into: Apolipoprotein B-48 (Apo B-48)]	Apob	4505	KIKVD	3221	acetyl. act.
E9Q414	reviewed	Apolipoprotein B-100 (Apo B-100) [Cleaved into: Apolipoprotein B-48 (Apo B-48)]	Apob	4505	IKVDK	3222	acetyl. act.
E9Q414	reviewed	Apolipoprotein B-100 (Apo B-100) [Cleaved into: Apolipoprotein B-48 (Apo B-48)]	Apob	4505	SVRLQ	3524	phos. act.
E9Q414	reviewed	Apolipoprotein B-100 (Apo B-100) [Cleaved into: Apolipoprotein B-48 (Apo B-48)]	Apob	4505	SRVLQ	3636	phos. act.
E9Q414	reviewed	Apolipoprotein B-100 (Apo B-100) [Cleaved into: Apolipoprotein B-48 (Apo B-48)]	Apob	4505	RKSLQ	4063	phos. act.
E9Q414	reviewed	Apolipoprotein B-100 (Apo B-100) [Cleaved into: Apolipoprotein B-48 (Apo B-48)]	Apob	4505	KRVLD	4113	acetyl. act.
E9Q414	reviewed	Apolipoprotein B-100 (Apo B-100) [Cleaved into: Apolipoprotein B-48 (Apo B-48)]	Apob	4505	KLKDL	4211	acetyl. act.
E9Q414	reviewed	Apolipoprotein B-100 (Apo B-100) [Cleaved into: Apolipoprotein B-48 (Apo B-48)]	Apob	4505	QDIKF	4232	canonical
E9Q414	reviewed	Apolipoprotein B-100 (Apo B-100) [Cleaved into: Apolipoprotein B-48 (Apo B-48)]	Apob	4505	QFVSR	4382	phos. act.
E9Q414	reviewed	Apolipoprotein B-100 (Apo B-100) [Cleaved into: Apolipoprotein B-48 (Apo B-48)]	Apob	4505	ELLRK	4477	acetyl. act.

## Sheet: KFERQ-SA-UP-regulated
CMA_motifs_UniProt_20220119_0632-SA-UP-regulated
entry	status	protein_names	gene_names	length	motif	motif_start	motif_type
Q9R0P3	reviewed	S-formylglutathione hydrolase (FGH) (EC 3.1.2.12) (Esterase 10) (Esterase D) (Sid 478)	Esd Es10 Sid478	282	QKVFE	16	canonical
Q9JJC6	reviewed	RILP-like protein 1 (Rab-interacting lysosomal-like protein 1)	Rilpl1 MNCb-2440	406	RVIDQ	40	canonical
Q9JJC6	reviewed	RILP-like protein 1 (Rab-interacting lysosomal-like protein 1)	Rilpl1 MNCb-2440	406	KRLKE	164	acetyl. act.
Q9JJC6	reviewed	RILP-like protein 1 (Rab-interacting lysosomal-like protein 1)	Rilpl1 MNCb-2440	406	VVDKQ	169	canonical
Q9JJC6	reviewed	RILP-like protein 1 (Rab-interacting lysosomal-like protein 1)	Rilpl1 MNCb-2440	406	QKVEL	225	canonical
Q9JJC6	reviewed	RILP-like protein 1 (Rab-interacting lysosomal-like protein 1)	Rilpl1 MNCb-2440	406	KLRER	249	acetyl. act.
Q9JJC6	reviewed	RILP-like protein 1 (Rab-interacting lysosomal-like protein 1)	Rilpl1 MNCb-2440	406	RERLQ	251	canonical
Q9JJC6	reviewed	RILP-like protein 1 (Rab-interacting lysosomal-like protein 1)	Rilpl1 MNCb-2440	406	RFTLQ	296	phos. act.
Q9JJ28	reviewed	Protein flightless-1 homolog	Flii Fli1 Fliih	1271	KVKRD	862	acetyl. act.
Q9JJ28	reviewed	Protein flightless-1 homolog	Flii Fli1 Fliih	1271	QKKFE	1007	canonical
Q9JJ28	reviewed	Protein flightless-1 homolog	Flii Fli1 Fliih	1271	RKVTQ	1047	phos. act.
Q9JJ28	reviewed	Protein flightless-1 homolog	Flii Fli1 Fliih	1271	QVEIK	1216	canonical
Q9JIG7	reviewed	Coiled-coil domain-containing protein 22	Ccdc22 DXImx40e	627	QVRDL	268	canonical
Q9JIG7	reviewed	Coiled-coil domain-containing protein 22	Ccdc22 DXImx40e	627	QRILE	495	canonical
Q9JI10	reviewed	Serine/threonine-protein kinase 3 (EC 2.7.11.1) (Mammalian STE20-like protein kinase 2) (MST-2) (STE20-like kinase MST2) [Cleaved into: Serine/threonine-protein kinase 3 36kDa subunit (MST2/N); Serine/threonine-protein kinase 3 20kDa subunit (MST2/C)]	Stk3 Mess1 Mst2	497	QEIIK	65	canonical
Q9JI10	reviewed	Serine/threonine-protein kinase 3 (EC 2.7.11.1) (Mammalian STE20-like protein kinase 2) (MST-2) (STE20-like kinase MST2) [Cleaved into: Serine/threonine-protein kinase 3 36kDa subunit (MST2/N); Serine/threonine-protein kinase 3 20kDa subunit (MST2/C)]	Stk3 Mess1 Mst2	497	DFVKK	253	acetyl. act.
Q9ER72	reviewed	Cysteine--tRNA ligase, cytoplasmic (EC 6.1.1.16) (Cysteinyl-tRNA synthetase) (CysRS)	Cars	831	DVFRQ	49	canonical
Q9ER72	reviewed	Cysteine--tRNA ligase, cytoplasmic (EC 6.1.1.16) (Cysteinyl-tRNA synthetase) (CysRS)	Cars	831	QLLKD	207	canonical
Q9ER72	reviewed	Cysteine--tRNA ligase, cytoplasmic (EC 6.1.1.16) (Cysteinyl-tRNA synthetase) (CysRS)	Cars	831	LERIQ	235	canonical
Q9ER72	reviewed	Cysteine--tRNA ligase, cytoplasmic (EC 6.1.1.16) (Cysteinyl-tRNA synthetase) (CysRS)	Cars	831	QKIVD	336	canonical
Q9ER72	reviewed	Cysteine--tRNA ligase, cytoplasmic (EC 6.1.1.16) (Cysteinyl-tRNA synthetase) (CysRS)	Cars	831	KDILR	550	acetyl. act.
Q9ER72	reviewed	Cysteine--tRNA ligase, cytoplasmic (EC 6.1.1.16) (Cysteinyl-tRNA synthetase) (CysRS)	Cars	831	KKVLE	688	acetyl. act.
Q9ER72	reviewed	Cysteine--tRNA ligase, cytoplasmic (EC 6.1.1.16) (Cysteinyl-tRNA synthetase) (CysRS)	Cars	831	KLVDR	723	acetyl. act.
Q9ER72	reviewed	Cysteine--tRNA ligase, cytoplasmic (EC 6.1.1.16) (Cysteinyl-tRNA synthetase) (CysRS)	Cars	831	LLKEK	730	acetyl. act.
Q9ER72	reviewed	Cysteine--tRNA ligase, cytoplasmic (EC 6.1.1.16) (Cysteinyl-tRNA synthetase) (CysRS)	Cars	831	KKLFE	808	acetyl. act.
Q9D0I9	reviewed	Arginine--tRNA ligase, cytoplasmic (EC 6.1.1.19) (Arginyl-tRNA synthetase) (ArgRS)	Rars	660	IDRLK	26	acetyl. act.
Q9D0I9	reviewed	Arginine--tRNA ligase, cytoplasmic (EC 6.1.1.19) (Arginyl-tRNA synthetase) (ArgRS)	Rars	660	RRSLQ	59	phos. act.
Q9D0I9	reviewed	Arginine--tRNA ligase, cytoplasmic (EC 6.1.1.19) (Arginyl-tRNA synthetase) (ArgRS)	Rars	660	KEKVI	191	acetyl. act.
Q9D0I9	reviewed	Arginine--tRNA ligase, cytoplasmic (EC 6.1.1.19) (Arginyl-tRNA synthetase) (ArgRS)	Rars	660	KKRFD	277	acetyl. act.
Q9D0I9	reviewed	Arginine--tRNA ligase, cytoplasmic (EC 6.1.1.19) (Arginyl-tRNA synthetase) (ArgRS)	Rars	660	KDIVK	343	acetyl. act.
Q9D0I9	reviewed	Arginine--tRNA ligase, cytoplasmic (EC 6.1.1.19) (Arginyl-tRNA synthetase) (ArgRS)	Rars	660	QRLFE	394	canonical
Q9D0I9	reviewed	Arginine--tRNA ligase, cytoplasmic (EC 6.1.1.19) (Arginyl-tRNA synthetase) (ArgRS)	Rars	660	KLKEK	476	acetyl. act.
Q9D0I9	reviewed	Arginine--tRNA ligase, cytoplasmic (EC 6.1.1.19) (Arginyl-tRNA synthetase) (ArgRS)	Rars	660	QKILD	586	canonical
Q9CZG3	reviewed	COMM domain-containing protein 8	Commd8	183	NA	NA	no motif
Q9CWM4	reviewed	Prefoldin subunit 1	Pfdn1	122	LELKK	7	acetyl. act.
Q9CWM4	reviewed	Prefoldin subunit 1	Pfdn1	122	QLLEK	79	canonical
Q9CWM4	reviewed	Prefoldin subunit 1	Pfdn1	122	LLEKQ	80	canonical
Q9CWM4	reviewed	Prefoldin subunit 1	Pfdn1	122	KEKIK	88	acetyl. act.
Q9CWM4	reviewed	Prefoldin subunit 1	Pfdn1	122	KIKEL	90	acetyl. act.
Q9CR00	reviewed	26S proteasome non-ATPase regulatory subunit 9 (26S proteasome regulatory subunit p27)	Psmd9	222	NA	NA	no motif
Q91Z53	reviewed	Glyoxylate reductase/hydroxypyruvate reductase (EC 1.1.1.79) (EC 1.1.1.81)	Grhpr Glxr	328	RVDKK	62	acetyl. act.
Q91Z53	reviewed	Glyoxylate reductase/hydroxypyruvate reductase (EC 1.1.1.79) (EC 1.1.1.81)	Grhpr Glxr	328	KKLLD	65	acetyl. act.
Q91Z53	reviewed	Glyoxylate reductase/hydroxypyruvate reductase (EC 1.1.1.79) (EC 1.1.1.81)	Grhpr Glxr	328	QRFLY	178	phos. act.
Q91Z53	reviewed	Glyoxylate reductase/hydroxypyruvate reductase (EC 1.1.1.79) (EC 1.1.1.81)	Grhpr Glxr	328	KDFFQ	228	canonical
Q91YE6	reviewed	Importin-9 (Imp9) (Importin-9a) (Imp9a) (Importin-9b) (Imp9b) (Ran-binding protein 9) (RanBP9)	Ipo9 Imp9 Ranbp9	1041	QLKVS	547	phos. act.
Q91YE6	reviewed	Importin-9 (Imp9) (Importin-9a) (Imp9a) (Importin-9b) (Imp9b) (Ran-binding protein 9) (RanBP9)	Ipo9 Imp9 Ranbp9	1041	QDIFK	627	canonical
Q91YE6	reviewed	Importin-9 (Imp9) (Importin-9a) (Imp9a) (Importin-9b) (Imp9b) (Ran-binding protein 9) (RanBP9)	Ipo9 Imp9 Ranbp9	1041	DKRLQ	875	canonical
Q91YE6	reviewed	Importin-9 (Imp9) (Importin-9a) (Imp9a) (Importin-9b) (Imp9b) (Ran-binding protein 9) (RanBP9)	Ipo9 Imp9 Ranbp9	1041	QDIRV	879	canonical
Q91YE6	reviewed	Importin-9 (Imp9) (Importin-9a) (Imp9a) (Importin-9b) (Imp9b) (Ran-binding protein 9) (RanBP9)	Ipo9 Imp9 Ranbp9	1041	DIRVK	880	acetyl. act.
Q8R317	reviewed	Ubiquilin-1 (Protein linking IAP with cytoskeleton 1) (PLIC-1)	Ubqln1 Plic1	582	KILKD	74	acetyl. act.
Q8R317	reviewed	Ubiquilin-1 (Protein linking IAP with cytoskeleton 1) (PLIC-1)	Ubqln1 Plic1	582	ILKDQ	75	canonical
Q8R317	reviewed	Ubiquilin-1 (Protein linking IAP with cytoskeleton 1) (PLIC-1)	Ubqln1 Plic1	582	VIKTQ	96	phos. act.
Q8R317	reviewed	Ubiquilin-1 (Protein linking IAP with cytoskeleton 1) (PLIC-1)	Ubqln1 Plic1	582	EVRFQ	537	canonical
Q8R050	reviewed	Eukaryotic peptide chain release factor GTP-binding subunit ERF3A (Eukaryotic peptide chain release factor subunit 3a) (eRF3a) (G1 to S phase transition protein 1 homolog)	Gspt1 Erf3a	636	KEKLV	375	acetyl. act.
Q8R050	reviewed	Eukaryotic peptide chain release factor GTP-binding subunit ERF3A (Eukaryotic peptide chain release factor subunit 3a) (eRF3a) (G1 to S phase transition protein 1 homolog)	Gspt1 Erf3a	636	LVDKK	568	acetyl. act.
Q8QZY1	reviewed	Eukaryotic translation initiation factor 3 subunit L (eIF3l) (66 kDa tyrosine-rich heat shock protein) (67 kDa polymerase-associated factor) (Eukaryotic translation initiation factor 3 subunit 6-interacting protein) (Eukaryotic translation initiation factor 3 subunit E-interacting protein) (HSP-66Y) (PAF67)	Eif3l Eif3eip Eif3s6ip Paf67	564	ERFFK	104	acetyl. act.
Q8QZY1	reviewed	Eukaryotic translation initiation factor 3 subunit L (eIF3l) (66 kDa tyrosine-rich heat shock protein) (67 kDa polymerase-associated factor) (Eukaryotic translation initiation factor 3 subunit 6-interacting protein) (Eukaryotic translation initiation factor 3 subunit E-interacting protein) (HSP-66Y) (PAF67)	Eif3l Eif3eip Eif3s6ip Paf67	564	QLREK	389	canonical
Q8QZY1	reviewed	Eukaryotic translation initiation factor 3 subunit L (eIF3l) (66 kDa tyrosine-rich heat shock protein) (67 kDa polymerase-associated factor) (Eukaryotic translation initiation factor 3 subunit 6-interacting protein) (Eukaryotic translation initiation factor 3 subunit E-interacting protein) (HSP-66Y) (PAF67)	Eif3l Eif3eip Eif3s6ip Paf67	564	QEFRI	484	canonical
Q8QZY1	reviewed	Eukaryotic translation initiation factor 3 subunit L (eIF3l) (66 kDa tyrosine-rich heat shock protein) (67 kDa polymerase-associated factor) (Eukaryotic translation initiation factor 3 subunit 6-interacting protein) (Eukaryotic translation initiation factor 3 subunit E-interacting protein) (HSP-66Y) (PAF67)	Eif3l Eif3eip Eif3s6ip Paf67	564	EFRIQ	485	canonical
Q8K2Q0	reviewed	COMM domain-containing protein 9	Commd9	198	QSLLK	13	phos. act.
Q8K2Q0	reviewed	COMM domain-containing protein 9	Commd9	198	KDVVR	21	acetyl. act.
Q8K2Q0	reviewed	COMM domain-containing protein 9	Commd9	198	DVVRQ	22	canonical
Q8K2Q0	reviewed	COMM domain-containing protein 9	Commd9	198	RVDIK	129	acetyl. act.
Q8K2Q0	reviewed	COMM domain-containing protein 9	Commd9	198	RIRDQ	187	canonical
Q8CI94	reviewed	Glycogen phosphorylase, brain form (EC 2.4.1.1)	Pygb	843	QISVR	13	phos. act.
Q8CI94	reviewed	Glycogen phosphorylase, brain form (EC 2.4.1.1)	Pygb	843	DFKLK	252	acetyl. act.
Q8CI94	reviewed	Glycogen phosphorylase, brain form (EC 2.4.1.1)	Pygb	843	KLKDF	254	acetyl. act.
Q8CI94	reviewed	Glycogen phosphorylase, brain form (EC 2.4.1.1)	Pygb	843	KELRL	290	acetyl. act.
Q8CI94	reviewed	Glycogen phosphorylase, brain form (EC 2.4.1.1)	Pygb	843	ELRLK	291	acetyl. act.
Q8CI94	reviewed	Glycogen phosphorylase, brain form (EC 2.4.1.1)	Pygb	843	QDIIR	306	canonical
Q8CI94	reviewed	Glycogen phosphorylase, brain form (EC 2.4.1.1)	Pygb	843	EIVKQ	462	canonical
Q8CI94	reviewed	Glycogen phosphorylase, brain form (EC 2.4.1.1)	Pygb	843	QSVFK	466	phos. act.
Q8CI94	reviewed	Glycogen phosphorylase, brain form (EC 2.4.1.1)	Pygb	843	QVDRL	787	canonical
Q8C561	reviewed	LMBR1 domain-containing protein 2	Lmbrd2	694	DFKKQ	26	canonical
Q8C561	reviewed	LMBR1 domain-containing protein 2	Lmbrd2	694	KELIR	576	acetyl. act.
Q8C561	reviewed	LMBR1 domain-containing protein 2	Lmbrd2	694	IRREK	579	acetyl. act.
Q8C1B7	reviewed	Septin-11	Sept11 D5Ertd606e	431	ELKIK	132	acetyl. act.
Q8C1B7	reviewed	Septin-11	Sept11 D5Ertd606e	431	RVKEK	348	acetyl. act.
Q8C1B7	reviewed	Septin-11	Sept11 D5Ertd606e	431	KKKVE	378	acetyl. act.
Q8C1B7	reviewed	Septin-11	Sept11 D5Ertd606e	431	KKKEL	384	acetyl. act.
Q80WQ2	reviewed	Protein VAC14 homolog	Vac14 D8Wsu151e	782	KLVRD	35	acetyl. act.
Q80WQ2	reviewed	Protein VAC14 homolog	Vac14 D8Wsu151e	782	DRLLK	158	acetyl. act.
Q80WQ2	reviewed	Protein VAC14 homolog	Vac14 D8Wsu151e	782	KEIRK	230	acetyl. act.
Q80WQ2	reviewed	Protein VAC14 homolog	Vac14 D8Wsu151e	782	LKEIK	244	acetyl. act.
Q80WQ2	reviewed	Protein VAC14 homolog	Vac14 D8Wsu151e	782	KEIKK	245	acetyl. act.
Q80WQ2	reviewed	Protein VAC14 homolog	Vac14 D8Wsu151e	782	REFIQ	283	canonical
Q80WQ2	reviewed	Protein VAC14 homolog	Vac14 D8Wsu151e	782	QLKDL	605	canonical
Q80WQ2	reviewed	Protein VAC14 homolog	Vac14 D8Wsu151e	782	LKDLQ	606	canonical
Q80WQ2	reviewed	Protein VAC14 homolog	Vac14 D8Wsu151e	782	DKLVQ	666	canonical
Q80WQ2	reviewed	Protein VAC14 homolog	Vac14 D8Wsu151e	782	YLRLQ	679	phos. act.
Q80WQ2	reviewed	Protein VAC14 homolog	Vac14 D8Wsu151e	782	FEKVQ	755	canonical
Q7TMB8	reviewed	Cytoplasmic FMR1-interacting protein 1 (Specifically Rac1-associated protein 1) (Sra-1)	Cyfip1 Kiaa0068 Shyc Sra1	1253	KYFKQ	297	phos. act.
Q7TMB8	reviewed	Cytoplasmic FMR1-interacting protein 1 (Specifically Rac1-associated protein 1) (Sra-1)	Cyfip1 Kiaa0068 Shyc Sra1	1253	QVTLR	489	phos. act.
Q7TMB8	reviewed	Cytoplasmic FMR1-interacting protein 1 (Specifically Rac1-associated protein 1) (Sra-1)	Cyfip1 Kiaa0068 Shyc Sra1	1253	QFVYK	701	phos. act.
Q7TMB8	reviewed	Cytoplasmic FMR1-interacting protein 1 (Specifically Rac1-associated protein 1) (Sra-1)	Cyfip1 Kiaa0068 Shyc Sra1	1253	TLLKQ	748	phos. act.
Q7TMB8	reviewed	Cytoplasmic FMR1-interacting protein 1 (Specifically Rac1-associated protein 1) (Sra-1)	Cyfip1 Kiaa0068 Shyc Sra1	1253	RLITQ	766	phos. act.
Q7TMB8	reviewed	Cytoplasmic FMR1-interacting protein 1 (Specifically Rac1-associated protein 1) (Sra-1)	Cyfip1 Kiaa0068 Shyc Sra1	1253	KSLLQ	938	phos. act.
Q7TMB8	reviewed	Cytoplasmic FMR1-interacting protein 1 (Specifically Rac1-associated protein 1) (Sra-1)	Cyfip1 Kiaa0068 Shyc Sra1	1253	QLKDI	979	canonical
Q7TMB8	reviewed	Cytoplasmic FMR1-interacting protein 1 (Specifically Rac1-associated protein 1) (Sra-1)	Cyfip1 Kiaa0068 Shyc Sra1	1253	ERIRK	1206	acetyl. act.
Q6ZQ38	reviewed	Cullin-associated NEDD8-dissociated protein 1 (Cullin-associated and neddylation-dissociated protein 1) (p120 CAND1)	Cand1 D10Ertd516e Kiaa0829	1230	KDFRF	20	acetyl. act.
Q6ZQ38	reviewed	Cullin-associated NEDD8-dissociated protein 1 (Cullin-associated and neddylation-dissociated protein 1) (p120 CAND1)	Cand1 D10Ertd516e Kiaa0829	1230	QLRDI	101	canonical
Q6ZQ38	reviewed	Cullin-associated NEDD8-dissociated protein 1 (Cullin-associated and neddylation-dissociated protein 1) (p120 CAND1)	Cand1 D10Ertd516e Kiaa0829	1230	SLLKQ	400	phos. act.
Q6ZQ38	reviewed	Cullin-associated NEDD8-dissociated protein 1 (Cullin-associated and neddylation-dissociated protein 1) (p120 CAND1)	Cand1 D10Ertd516e Kiaa0829	1230	VKTRQ	448	phos. act.
Q6ZQ38	reviewed	Cullin-associated NEDD8-dissociated protein 1 (Cullin-associated and neddylation-dissociated protein 1) (p120 CAND1)	Cand1 D10Ertd516e Kiaa0829	1230	LERLK	616	acetyl. act.
Q6ZQ38	reviewed	Cullin-associated NEDD8-dissociated protein 1 (Cullin-associated and neddylation-dissociated protein 1) (p120 CAND1)	Cand1 D10Ertd516e Kiaa0829	1230	KIDLR	641	acetyl. act.
Q6ZQ38	reviewed	Cullin-associated NEDD8-dissociated protein 1 (Cullin-associated and neddylation-dissociated protein 1) (p120 CAND1)	Cand1 D10Ertd516e Kiaa0829	1230	QLELK	854	canonical
Q6ZQ38	reviewed	Cullin-associated NEDD8-dissociated protein 1 (Cullin-associated and neddylation-dissociated protein 1) (p120 CAND1)	Cand1 D10Ertd516e Kiaa0829	1230	KVRKE	1057	acetyl. act.
Q6ZQ38	reviewed	Cullin-associated NEDD8-dissociated protein 1 (Cullin-associated and neddylation-dissociated protein 1) (p120 CAND1)	Cand1 D10Ertd516e Kiaa0829	1230	KELIR	1060	acetyl. act.
Q6ZQ38	reviewed	Cullin-associated NEDD8-dissociated protein 1 (Cullin-associated and neddylation-dissociated protein 1) (p120 CAND1)	Cand1 D10Ertd516e Kiaa0829	1230	LDIRK	1079	acetyl. act.
Q6ZQ38	reviewed	Cullin-associated NEDD8-dissociated protein 1 (Cullin-associated and neddylation-dissociated protein 1) (p120 CAND1)	Cand1 D10Ertd516e Kiaa0829	1230	QRLDR	1140	canonical
Q6PGL7	reviewed	WASH complex subunit FAM21	Fam21 D6Wsu116e Kiaa0592	1334	EIKKQ	59	canonical
Q6PGL7	reviewed	WASH complex subunit FAM21	Fam21 D6Wsu116e Kiaa0592	1334	QLDIK	149	canonical
Q6PGL7	reviewed	WASH complex subunit FAM21	Fam21 D6Wsu116e Kiaa0592	1334	QKTVK	311	phos. act.
Q6PGL7	reviewed	WASH complex subunit FAM21	Fam21 D6Wsu116e Kiaa0592	1334	VKEKK	314	acetyl. act.
Q6PGL7	reviewed	WASH complex subunit FAM21	Fam21 D6Wsu116e Kiaa0592	1334	LKELQ	418	canonical
Q6PGL7	reviewed	WASH complex subunit FAM21	Fam21 D6Wsu116e Kiaa0592	1334	LFKEK	484	acetyl. act.
Q6P9Q6	reviewed	FK506-binding protein 15 (FKBP-15) (133 kDa FK506-binding protein) (133 kDa FKBP) (FKBP-133) (WASP and FKBP-like) (WAFL)	Fkbp15 Fkbp133 Kiaa0674	1216	ERLKQ	573	canonical
Q6P9Q6	reviewed	FK506-binding protein 15 (FKBP-15) (133 kDa FK506-binding protein) (133 kDa FKBP) (FKBP-133) (WASP and FKBP-like) (WAFL)	Fkbp15 Fkbp133 Kiaa0674	1216	VTRLQ	685	phos. act.
Q6P9Q6	reviewed	FK506-binding protein 15 (FKBP-15) (133 kDa FK506-binding protein) (133 kDa FKBP) (FKBP-133) (WASP and FKBP-like) (WAFL)	Fkbp15 Fkbp133 Kiaa0674	1216	QTKFK	703	phos. act.
Q6P9Q6	reviewed	FK506-binding protein 15 (FKBP-15) (133 kDa FK506-binding protein) (133 kDa FKBP) (FKBP-133) (WASP and FKBP-like) (WAFL)	Fkbp15 Fkbp133 Kiaa0674	1216	QLELK	715	canonical
Q6P9Q6	reviewed	FK506-binding protein 15 (FKBP-15) (133 kDa FK506-binding protein) (133 kDa FKBP) (FKBP-133) (WASP and FKBP-like) (WAFL)	Fkbp15 Fkbp133 Kiaa0674	1216	DRLRQ	771	canonical
Q6P9Q6	reviewed	FK506-binding protein 15 (FKBP-15) (133 kDa FK506-binding protein) (133 kDa FKBP) (FKBP-133) (WASP and FKBP-like) (WAFL)	Fkbp15 Fkbp133 Kiaa0674	1216	QRLEK	861	canonical
Q6P9Q6	reviewed	FK506-binding protein 15 (FKBP-15) (133 kDa FK506-binding protein) (133 kDa FKBP) (FKBP-133) (WASP and FKBP-like) (WAFL)	Fkbp15 Fkbp133 Kiaa0674	1216	EKVKK	881	acetyl. act.
Q64514	reviewed	Tripeptidyl-peptidase 2 (TPP-2) (EC 3.4.14.10) (Tripeptidyl aminopeptidase) (Tripeptidyl-peptidase II) (TPP-II)	Tpp2	1262	KERIQ	126	canonical
Q64514	reviewed	Tripeptidyl-peptidase 2 (TPP-2) (EC 3.4.14.10) (Tripeptidyl aminopeptidase) (Tripeptidyl-peptidase II) (TPP-II)	Tpp2	1262	KLIKE	168	acetyl. act.
Q64514	reviewed	Tripeptidyl-peptidase 2 (TPP-2) (EC 3.4.14.10) (Tripeptidyl aminopeptidase) (Tripeptidyl-peptidase II) (TPP-II)	Tpp2	1262	KISFQ	564	phos. act.
Q64514	reviewed	Tripeptidyl-peptidase 2 (TPP-2) (EC 3.4.14.10) (Tripeptidyl aminopeptidase) (Tripeptidyl-peptidase II) (TPP-II)	Tpp2	1262	RFDVQ	772	canonical
Q64514	reviewed	Tripeptidyl-peptidase 2 (TPP-2) (EC 3.4.14.10) (Tripeptidyl aminopeptidase) (Tripeptidyl-peptidase II) (TPP-II)	Tpp2	1262	LKLEK	879	acetyl. act.
Q64514	reviewed	Tripeptidyl-peptidase 2 (TPP-2) (EC 3.4.14.10) (Tripeptidyl aminopeptidase) (Tripeptidyl-peptidase II) (TPP-II)	Tpp2	1262	TIRLQ	887	phos. act.
Q64514	reviewed	Tripeptidyl-peptidase 2 (TPP-2) (EC 3.4.14.10) (Tripeptidyl aminopeptidase) (Tripeptidyl-peptidase II) (TPP-II)	Tpp2	1262	LDRLK	900	acetyl. act.
Q64514	reviewed	Tripeptidyl-peptidase 2 (TPP-2) (EC 3.4.14.10) (Tripeptidyl aminopeptidase) (Tripeptidyl-peptidase II) (TPP-II)	Tpp2	1262	KFKKD	994	acetyl. act.
Q64514	reviewed	Tripeptidyl-peptidase 2 (TPP-2) (EC 3.4.14.10) (Tripeptidyl aminopeptidase) (Tripeptidyl-peptidase II) (TPP-II)	Tpp2	1262	KKDVI	996	acetyl. act.
Q64514	reviewed	Tripeptidyl-peptidase 2 (TPP-2) (EC 3.4.14.10) (Tripeptidyl aminopeptidase) (Tripeptidyl-peptidase II) (TPP-II)	Tpp2	1262	LRDLK	1038	acetyl. act.
Q64514	reviewed	Tripeptidyl-peptidase 2 (TPP-2) (EC 3.4.14.10) (Tripeptidyl aminopeptidase) (Tripeptidyl-peptidase II) (TPP-II)	Tpp2	1262	DLKIQ	1040	canonical
Q63829	reviewed	COMM domain-containing protein 3 (Bmi-1 upstream gene protein) (Bup protein)	Commd3 Bup	195	NA	NA	no motif
Q62523	reviewed	Zyxin	Zyx	564	NA	NA	no motif
Q60865	reviewed	Caprin-1 (Cytoplasmic activation- and proliferation-associated protein 1) (GPI-anchored membrane protein 1) (GPI-anchored protein p137) (GPI-p137) (p137GPI) (Membrane component chromosome 11 surface marker 1) (RNA granule protein 105)	Caprin1 Gpiap Gpiap1 Gpip137 M11s1 Rng105 G5E5	707	VIDKK	58	acetyl. act.
Q60865	reviewed	Caprin-1 (Cytoplasmic activation- and proliferation-associated protein 1) (GPI-anchored membrane protein 1) (GPI-anchored protein p137) (GPI-p137) (p137GPI) (Membrane component chromosome 11 surface marker 1) (RNA granule protein 105)	Caprin1 Gpiap Gpiap1 Gpip137 M11s1 Rng105 G5E5	707	LEKKK	66	acetyl. act.
Q60865	reviewed	Caprin-1 (Cytoplasmic activation- and proliferation-associated protein 1) (GPI-anchored membrane protein 1) (GPI-anchored protein p137) (GPI-p137) (p137GPI) (Membrane component chromosome 11 surface marker 1) (RNA granule protein 105)	Caprin1 Gpiap Gpiap1 Gpip137 M11s1 Rng105 G5E5	707	QKTIK	122	phos. act.
Q60865	reviewed	Caprin-1 (Cytoplasmic activation- and proliferation-associated protein 1) (GPI-anchored membrane protein 1) (GPI-anchored protein p137) (GPI-p137) (p137GPI) (Membrane component chromosome 11 surface marker 1) (RNA granule protein 105)	Caprin1 Gpiap Gpiap1 Gpip137 M11s1 Rng105 G5E5	707	ERVFQ	236	canonical
Q60598	reviewed	Src substrate cortactin	Cttn Ems1	546	VELRQ	542	canonical
Q3URE1	reviewed	Acyl-CoA synthetase family member 3, mitochondrial (EC 6.2.1.-)	Acsf3	583	QDFVR	314	canonical
Q3URE1	reviewed	Acyl-CoA synthetase family member 3, mitochondrial (EC 6.2.1.-)	Acsf3	583	KERIR	322	acetyl. act.
Q3URE1	reviewed	Acyl-CoA synthetase family member 3, mitochondrial (EC 6.2.1.-)	Acsf3	583	KKELL	564	acetyl. act.
Q3URE1	reviewed	Acyl-CoA synthetase family member 3, mitochondrial (EC 6.2.1.-)	Acsf3	583	KELLK	565	acetyl. act.
Q3URE1	reviewed	Acyl-CoA synthetase family member 3, mitochondrial (EC 6.2.1.-)	Acsf3	583	ELLKQ	566	canonical
Q3UM45	reviewed	Protein phosphatase 1 regulatory subunit 7 (Protein phosphatase 1 regulatory subunit 22)	Ppp1r7 Sds22	361	EVLKK	96	acetyl. act.
Q3UM45	reviewed	Protein phosphatase 1 regulatory subunit 7 (Protein phosphatase 1 regulatory subunit 22)	Ppp1r7 Sds22	361	ITKLQ	221	phos. act.
Q3TZZ7	reviewed	Extended synaptotagmin-2 (E-Syt2)	Esyt2 D12Ertd551e Fam62b	845	QFIEK	135	canonical
Q3TZZ7	reviewed	Extended synaptotagmin-2 (E-Syt2)	Esyt2 D12Ertd551e Fam62b	845	KLFRE	139	acetyl. act.
Q3TZZ7	reviewed	Extended synaptotagmin-2 (E-Syt2)	Esyt2 D12Ertd551e Fam62b	845	VDKRQ	183	canonical
Q3TZZ7	reviewed	Extended synaptotagmin-2 (E-Syt2)	Esyt2 D12Ertd551e Fam62b	845	VKSIQ	215	phos. act.
Q3TZZ7	reviewed	Extended synaptotagmin-2 (E-Syt2)	Esyt2 D12Ertd551e Fam62b	845	QSKVI	350	phos. act.
Q3TZZ7	reviewed	Extended synaptotagmin-2 (E-Syt2)	Esyt2 D12Ertd551e Fam62b	845	KVIKE	352	acetyl. act.
Q3TZZ7	reviewed	Extended synaptotagmin-2 (E-Syt2)	Esyt2 D12Ertd551e Fam62b	845	KERLL	405	acetyl. act.
Q3TZZ7	reviewed	Extended synaptotagmin-2 (E-Syt2)	Esyt2 D12Ertd551e Fam62b	845	QLTIR	715	phos. act.
Q3TZZ7	reviewed	Extended synaptotagmin-2 (E-Syt2)	Esyt2 D12Ertd551e Fam62b	845	QRRTL	790	phos. act.
Q00612	reviewed	Glucose-6-phosphate 1-dehydrogenase X (G6PD) (EC 1.1.1.49)	G6pdx G6pd G6pd-1	515	DIRKQ	79	canonical
Q00612	reviewed	Glucose-6-phosphate 1-dehydrogenase X (G6PD) (EC 1.1.1.49)	G6pdx G6pd G6pd-1	515	QIYRI	195	phos. act.
Q00612	reviewed	Glucose-6-phosphate 1-dehydrogenase X (G6PD) (EC 1.1.1.49)	G6pdx G6pd G6pd-1	515	EVRLQ	368	canonical
Q00612	reviewed	Glucose-6-phosphate 1-dehydrogenase X (G6PD) (EC 1.1.1.49)	G6pdx G6pd G6pd-1	515	QFRDV	372	canonical
P97855	reviewed	Ras GTPase-activating protein-binding protein 1 (G3BP-1) (EC 3.6.4.12) (EC 3.6.4.13) (ATP-dependent DNA helicase VIII) (GAP SH3 domain-binding protein 1) (HDH-VIII)	G3bp1 G3bp	465	EFVRQ	14	canonical
P97855	reviewed	Ras GTPase-activating protein-binding protein 1 (G3BP-1) (EC 3.6.4.12) (EC 3.6.4.13) (ATP-dependent DNA helicase VIII) (GAP SH3 domain-binding protein 1) (HDH-VIII)	G3bp1 G3bp	465	IFRYQ	130	phos. act.
P97855	reviewed	Ras GTPase-activating protein-binding protein 1 (G3BP-1) (EC 3.6.4.12) (EC 3.6.4.13) (ATP-dependent DNA helicase VIII) (GAP SH3 domain-binding protein 1) (HDH-VIII)	G3bp1 G3bp	465	QRVRE	299	canonical
P97855	reviewed	Ras GTPase-activating protein-binding protein 1 (G3BP-1) (EC 3.6.4.12) (EC 3.6.4.13) (ATP-dependent DNA helicase VIII) (GAP SH3 domain-binding protein 1) (HDH-VIII)	G3bp1 G3bp	465	RVREQ	300	canonical
P97855	reviewed	Ras GTPase-activating protein-binding protein 1 (G3BP-1) (EC 3.6.4.12) (EC 3.6.4.13) (ATP-dependent DNA helicase VIII) (GAP SH3 domain-binding protein 1) (HDH-VIII)	G3bp1 G3bp	465	KDFFQ	355	canonical
P97855	reviewed	Ras GTPase-activating protein-binding protein 1 (G3BP-1) (EC 3.6.4.12) (EC 3.6.4.13) (ATP-dependent DNA helicase VIII) (GAP SH3 domain-binding protein 1) (HDH-VIII)	G3bp1 G3bp	465	QKVLS	390	phos. act.
P68510	reviewed	14-3-3 protein eta	Ywhah	246	KKLEK	77	acetyl. act.
P68510	reviewed	14-3-3 protein eta	Ywhah	246	KLEKV	78	acetyl. act.
P68510	reviewed	14-3-3 protein eta	Ywhah	246	LEKVK	79	acetyl. act.
P68510	reviewed	14-3-3 protein eta	Ywhah	246	QLLRD	224	canonical
P58871	reviewed	182 kDa tankyrase-1-binding protein	Tnks1bp1 Kiaa1741 Tab182	1720	QRRFS	425	phos. act.
P58871	reviewed	182 kDa tankyrase-1-binding protein	Tnks1bp1 Kiaa1741 Tab182	1720	LKDRQ	708	canonical
P58871	reviewed	182 kDa tankyrase-1-binding protein	Tnks1bp1 Kiaa1741 Tab182	1720	ITRLQ	1050	phos. act.
P58871	reviewed	182 kDa tankyrase-1-binding protein	Tnks1bp1 Kiaa1741 Tab182	1720	TRLFQ	1595	phos. act.
P56959	reviewed	RNA-binding protein FUS (Protein pigpen)	Fus	518	NA	NA	other types of motifs
P53810	reviewed	Phosphatidylinositol transfer protein alpha isoform (PI-TP-alpha) (PtdIns transfer protein alpha) (PtdInsTP alpha)	Pitpna Pitpn	271	QVLSK	149	phos. act.
P53810	reviewed	Phosphatidylinositol transfer protein alpha isoform (PI-TP-alpha) (PtdIns transfer protein alpha) (PtdInsTP alpha)	Pitpna Pitpn	271	QEKRL	217	canonical
P35951	reviewed	Low-density lipoprotein receptor (LDL receptor)	Ldlr	862	KDLKI	331	acetyl. act.
P35951	reviewed	Low-density lipoprotein receptor (LDL receptor)	Ldlr	862	QKKIY	449	phos. act.
P35951	reviewed	Low-density lipoprotein receptor (LDL receptor)	Ldlr	862	RTLFQ	509	phos. act.
P35235	reviewed	Tyrosine-protein phosphatase non-receptor type 11 (EC 3.1.3.48) (Protein-tyrosine phosphatase SYP) (SH-PTP2) (SHP-2) (Shp2)	Ptpn11	597	QLKEK	87	canonical
P35235	reviewed	Tyrosine-protein phosphatase non-receptor type 11 (EC 3.1.3.48) (Protein-tyrosine phosphatase SYP) (SH-PTP2) (SHP-2) (Shp2)	Ptpn11	597	DKVKQ	241	canonical
P35235	reviewed	Tyrosine-protein phosphatase non-receptor type 11 (EC 3.1.3.48) (Protein-tyrosine phosphatase SYP) (SH-PTP2) (SHP-2) (Shp2)	Ptpn11	597	LRELK	398	acetyl. act.
P35235	reviewed	Tyrosine-protein phosphatase non-receptor type 11 (EC 3.1.3.48) (Protein-tyrosine phosphatase SYP) (SH-PTP2) (SHP-2) (Shp2)	Ptpn11	597	IIREK	482	acetyl. act.
P35235	reviewed	Tyrosine-protein phosphatase non-receptor type 11 (EC 3.1.3.48) (Protein-tyrosine phosphatase SYP) (SH-PTP2) (SHP-2) (Shp2)	Ptpn11	597	QYRFI	514	phos. act.
P35235	reviewed	Tyrosine-protein phosphatase non-receptor type 11 (EC 3.1.3.48) (Protein-tyrosine phosphatase SYP) (SH-PTP2) (SHP-2) (Shp2)	Ptpn11	597	QRRIE	530	canonical
P35235	reviewed	Tyrosine-protein phosphatase non-receptor type 11 (EC 3.1.3.48) (Protein-tyrosine phosphatase SYP) (SH-PTP2) (SHP-2) (Shp2)	Ptpn11	597	QRSFR	593	phos. act.
P28474	reviewed	Alcohol dehydrogenase class-3 (EC 1.1.1.1) (Alcohol dehydrogenase 2) (Alcohol dehydrogenase 5) (Alcohol dehydrogenase B2) (ADH-B2) (Alcohol dehydrogenase class-III) (Glutathione-dependent formaldehyde dehydrogenase) (FALDH) (FDH) (GSH-FDH) (EC 1.1.1.-) (S-(hydroxymethyl)glutathione dehydrogenase) (EC 1.1.1.284)	Adh5 Adh-2 Adh2	374	EVRIK	34	acetyl. act.
P28474	reviewed	Alcohol dehydrogenase class-3 (EC 1.1.1.1) (Alcohol dehydrogenase 2) (Alcohol dehydrogenase 5) (Alcohol dehydrogenase B2) (ADH-B2) (Alcohol dehydrogenase class-III) (Glutathione-dependent formaldehyde dehydrogenase) (FALDH) (FDH) (GSH-FDH) (EC 1.1.1.-) (S-(hydroxymethyl)glutathione dehydrogenase) (EC 1.1.1.284)	Adh5 Adh-2 Adh2	374	IRVTQ	114	phos. act.
P28474	reviewed	Alcohol dehydrogenase class-3 (EC 1.1.1.1) (Alcohol dehydrogenase 2) (Alcohol dehydrogenase 5) (Alcohol dehydrogenase B2) (ADH-B2) (Alcohol dehydrogenase class-III) (Glutathione-dependent formaldehyde dehydrogenase) (FALDH) (FDH) (GSH-FDH) (EC 1.1.1.-) (S-(hydroxymethyl)glutathione dehydrogenase) (EC 1.1.1.284)	Adh5 Adh-2 Adh2	374	KIKVD	339	acetyl. act.
P17426	reviewed	AP-2 complex subunit alpha-1 (100 kDa coated vesicle protein A) (Adaptor protein complex AP-2 subunit alpha-1) (Adaptor-related protein complex 2 subunit alpha-1) (Alpha-adaptin A) (Alpha1-adaptin) (Clathrin assembly protein complex 2 alpha-A large chain) (Plasma membrane adaptor HA2/AP2 adaptin alpha A subunit)	Ap2a1 Adtaa Clapa1	977	SKKVQ	297	phos. act.
P17426	reviewed	AP-2 complex subunit alpha-1 (100 kDa coated vesicle protein A) (Adaptor protein complex AP-2 subunit alpha-1) (Adaptor-related protein complex 2 subunit alpha-1) (Alpha-adaptin A) (Alpha1-adaptin) (Clathrin assembly protein complex 2 alpha-A large chain) (Plasma membrane adaptor HA2/AP2 adaptin alpha A subunit)	Ap2a1 Adtaa Clapa1	977	VSVRQ	383	phos. act.
P17426	reviewed	AP-2 complex subunit alpha-1 (100 kDa coated vesicle protein A) (Adaptor protein complex AP-2 subunit alpha-1) (Adaptor-related protein complex 2 subunit alpha-1) (Alpha-adaptin A) (Alpha1-adaptin) (Clathrin assembly protein complex 2 alpha-A large chain) (Plasma membrane adaptor HA2/AP2 adaptin alpha A subunit)	Ap2a1 Adtaa Clapa1	977	YRVLQ	463	phos. act.
P17426	reviewed	AP-2 complex subunit alpha-1 (100 kDa coated vesicle protein A) (Adaptor protein complex AP-2 subunit alpha-1) (Adaptor-related protein complex 2 subunit alpha-1) (Alpha-adaptin A) (Alpha1-adaptin) (Clathrin assembly protein complex 2 alpha-A large chain) (Plasma membrane adaptor HA2/AP2 adaptin alpha A subunit)	Ap2a1 Adtaa Clapa1	977	QTKRV	808	phos. act.
O54988	reviewed	STE20-like serine/threonine-protein kinase (STE20-like kinase) (mSLK) (EC 2.7.11.1) (Etk4) (STE20-related kinase SMAK) (STE20-related serine/threonine-protein kinase) (STE20-related kinase) (Serine/threonine-protein kinase 2)	Slk Kiaa0204 Stk2	1233	KDFLR	266	acetyl. act.
O54988	reviewed	STE20-like serine/threonine-protein kinase (STE20-like kinase) (mSLK) (EC 2.7.11.1) (Etk4) (STE20-related kinase SMAK) (STE20-related serine/threonine-protein kinase) (STE20-related kinase) (Serine/threonine-protein kinase 2)	Slk Kiaa0204 Stk2	1233	DFLRK	267	acetyl. act.
O54988	reviewed	STE20-like serine/threonine-protein kinase (STE20-like kinase) (mSLK) (EC 2.7.11.1) (Etk4) (STE20-related kinase SMAK) (STE20-related serine/threonine-protein kinase) (STE20-related kinase) (Serine/threonine-protein kinase 2)	Slk Kiaa0204 Stk2	1233	SKLIQ	479	phos. act.
O54988	reviewed	STE20-like serine/threonine-protein kinase (STE20-like kinase) (mSLK) (EC 2.7.11.1) (Etk4) (STE20-related kinase SMAK) (STE20-related serine/threonine-protein kinase) (STE20-related kinase) (Serine/threonine-protein kinase 2)	Slk Kiaa0204 Stk2	1233	QKVIT	534	phos. act.
O54988	reviewed	STE20-like serine/threonine-protein kinase (STE20-like kinase) (mSLK) (EC 2.7.11.1) (Etk4) (STE20-related kinase SMAK) (STE20-related serine/threonine-protein kinase) (STE20-related kinase) (Serine/threonine-protein kinase 2)	Slk Kiaa0204 Stk2	1233	QKKTL	786	phos. act.
O54988	reviewed	STE20-like serine/threonine-protein kinase (STE20-like kinase) (mSLK) (EC 2.7.11.1) (Etk4) (STE20-related kinase SMAK) (STE20-related serine/threonine-protein kinase) (STE20-related kinase) (Serine/threonine-protein kinase 2)	Slk Kiaa0204 Stk2	1233	RRFEQ	859	canonical
O54988	reviewed	STE20-like serine/threonine-protein kinase (STE20-like kinase) (mSLK) (EC 2.7.11.1) (Etk4) (STE20-related kinase SMAK) (STE20-related serine/threonine-protein kinase) (STE20-related kinase) (Serine/threonine-protein kinase 2)	Slk Kiaa0204 Stk2	1233	LSKFQ	913	phos. act.
O54988	reviewed	STE20-like serine/threonine-protein kinase (STE20-like kinase) (mSLK) (EC 2.7.11.1) (Etk4) (STE20-related kinase SMAK) (STE20-related serine/threonine-protein kinase) (STE20-related kinase) (Serine/threonine-protein kinase 2)	Slk Kiaa0204 Stk2	1233	QRLIE	1052	canonical
O54988	reviewed	STE20-like serine/threonine-protein kinase (STE20-like kinase) (mSLK) (EC 2.7.11.1) (Etk4) (STE20-related kinase SMAK) (STE20-related serine/threonine-protein kinase) (STE20-related kinase) (Serine/threonine-protein kinase 2)	Slk Kiaa0204 Stk2	1233	REKIK	1100	acetyl. act.
O54988	reviewed	STE20-like serine/threonine-protein kinase (STE20-like kinase) (mSLK) (EC 2.7.11.1) (Etk4) (STE20-related kinase SMAK) (STE20-related serine/threonine-protein kinase) (STE20-related kinase) (Serine/threonine-protein kinase 2)	Slk Kiaa0204 Stk2	1233	EKIKQ	1101	canonical
O54988	reviewed	STE20-like serine/threonine-protein kinase (STE20-like kinase) (mSLK) (EC 2.7.11.1) (Etk4) (STE20-related kinase SMAK) (STE20-related serine/threonine-protein kinase) (STE20-related kinase) (Serine/threonine-protein kinase 2)	Slk Kiaa0204 Stk2	1233	QKLKE	1160	canonical
O54988	reviewed	STE20-like serine/threonine-protein kinase (STE20-like kinase) (mSLK) (EC 2.7.11.1) (Etk4) (STE20-related kinase SMAK) (STE20-related serine/threonine-protein kinase) (STE20-related kinase) (Serine/threonine-protein kinase 2)	Slk Kiaa0204 Stk2	1233	KLKEL	1161	acetyl. act.
O35435	reviewed	Dihydroorotate dehydrogenase (quinone), mitochondrial (DHOdehase) (EC 1.3.5.2) (Dihydroorotate oxidase)	Dhodh	395	QRLLD	46	canonical
O35435	reviewed	Dihydroorotate dehydrogenase (quinone), mitochondrial (DHOdehase) (EC 1.3.5.2) (Dihydroorotate oxidase)	Dhodh	395	LRSLQ	220	phos. act.
O35435	reviewed	Dihydroorotate dehydrogenase (quinone), mitochondrial (DHOdehase) (EC 1.3.5.2) (Dihydroorotate oxidase)	Dhodh	395	SKVLQ	234	phos. act.
O35435	reviewed	Dihydroorotate dehydrogenase (quinone), mitochondrial (DHOdehase) (EC 1.3.5.2) (Dihydroorotate oxidase)	Dhodh	395	LEKIQ	342	canonical
O08529	reviewed	Calpain-2 catalytic subunit (EC 3.4.22.53) (80 kDa M-calpain subunit) (CALP80) (Calcium-activated neutral proteinase 2) (CANP 2) (Calpain M-type) (Calpain-2 large subunit) (Millimolar-calpain) (M-calpain)	Capn2	700	QYLIK	386	phos. act.
O08529	reviewed	Calpain-2 catalytic subunit (EC 3.4.22.53) (80 kDa M-calpain subunit) (CALP80) (Calcium-activated neutral proteinase 2) (CANP 2) (Calpain M-type) (Calpain-2 large subunit) (Millimolar-calpain) (M-calpain)	Capn2	700	QTILR	554	phos. act.
O08529	reviewed	Calpain-2 catalytic subunit (EC 3.4.22.53) (80 kDa M-calpain subunit) (CALP80) (Calcium-activated neutral proteinase 2) (CANP 2) (Calpain M-type) (Calpain-2 large subunit) (Millimolar-calpain) (M-calpain)	Capn2	700	QKIYR	608	phos. act.

## Sheet: KFERQ-SA-Down-regulated
CMA_motifs_UniProt_20220119_0634-SA-Down-regulated
entry	status	protein_names	gene_names	length	motif	motif_start	motif_type
Q9Z2Q5	reviewed	39S ribosomal protein L40, mitochondrial (L40mt) (MRP-L40) (Nuclear localization signal-containing protein deleted in velocardiofacial syndrome homolog)	Mrpl40 Nlvcf	206	KKKVD	53	acetyl. act.
Q9Z2Q5	reviewed	39S ribosomal protein L40, mitochondrial (L40mt) (MRP-L40) (Nuclear localization signal-containing protein deleted in velocardiofacial syndrome homolog)	Mrpl40 Nlvcf	206	KDRLK	65	acetyl. act.
Q9Z2Q5	reviewed	39S ribosomal protein L40, mitochondrial (L40mt) (MRP-L40) (Nuclear localization signal-containing protein deleted in velocardiofacial syndrome homolog)	Mrpl40 Nlvcf	206	DRLKK	66	acetyl. act.
Q9Z2Q5	reviewed	39S ribosomal protein L40, mitochondrial (L40mt) (MRP-L40) (Nuclear localization signal-containing protein deleted in velocardiofacial syndrome homolog)	Mrpl40 Nlvcf	206	RKLEK	73	acetyl. act.
Q9Z2Q5	reviewed	39S ribosomal protein L40, mitochondrial (L40mt) (MRP-L40) (Nuclear localization signal-containing protein deleted in velocardiofacial syndrome homolog)	Mrpl40 Nlvcf	206	RFLDK	93	acetyl. act.
Q9Z2Q5	reviewed	39S ribosomal protein L40, mitochondrial (L40mt) (MRP-L40) (Nuclear localization signal-containing protein deleted in velocardiofacial syndrome homolog)	Mrpl40 Nlvcf	206	QVEFK	201	canonical
Q9QXX4	reviewed	Calcium-binding mitochondrial carrier protein Aralar2 (Citrin) (Mitochondrial aspartate glutamate carrier 2) (Solute carrier family 25 member 13)	Slc25a13 Aralar2	676	QLFDK	97	canonical
Q9QXX4	reviewed	Calcium-binding mitochondrial carrier protein Aralar2 (Citrin) (Mitochondrial aspartate glutamate carrier 2) (Solute carrier family 25 member 13)	Slc25a13 Aralar2	676	ELIRK	231	acetyl. act.
Q9QXX4	reviewed	Calcium-binding mitochondrial carrier protein Aralar2 (Citrin) (Mitochondrial aspartate glutamate carrier 2) (Solute carrier family 25 member 13)	Slc25a13 Aralar2	676	FVRDK	415	acetyl. act.
Q9QXX4	reviewed	Calcium-binding mitochondrial carrier protein Aralar2 (Citrin) (Mitochondrial aspartate glutamate carrier 2) (Solute carrier family 25 member 13)	Slc25a13 Aralar2	676	KTRLQ	546	phos. act.
Q9QXX4	reviewed	Calcium-binding mitochondrial carrier protein Aralar2 (Citrin) (Mitochondrial aspartate glutamate carrier 2) (Solute carrier family 25 member 13)	Slc25a13 Aralar2	676	KILRE	569	acetyl. act.
Q9QWL7	reviewed	Keratin, type I cytoskeletal 17 (Cytokeratin-17) (CK-17) (Keratin-17) (K17)	Krt17 Krt1-17	433	QVRTI	408	phos. act.
Q9ESW4	reviewed	Acylglycerol kinase, mitochondrial (EC 2.7.1.107) (EC 2.7.1.94) (Multiple substrate lipid kinase) (MuLK) (Multi-substrate lipid kinase)	Agk Mulk	421	KKLLE	107	acetyl. act.
Q9ESW4	reviewed	Acylglycerol kinase, mitochondrial (EC 2.7.1.107) (EC 2.7.1.94) (Multiple substrate lipid kinase) (MuLK) (Multi-substrate lipid kinase)	Agk Mulk	421	KKVRD	350	acetyl. act.
Q9EQI8	reviewed	39S ribosomal protein L46, mitochondrial (L46mt) (MRP-L46)	Mrpl46	283	QLDRF	18	canonical
Q9EQI8	reviewed	39S ribosomal protein L46, mitochondrial (L46mt) (MRP-L46)	Mrpl46	283	LVREK	158	acetyl. act.
Q9DD03	reviewed	Ras-related protein Rab-13	Rab13	202	QERFK	67	canonical
Q9DCM0	reviewed	Persulfide dioxygenase ETHE1, mitochondrial (EC 1.13.11.18) (Ethylmalonic encephalopathy protein 1 homolog) (Hepatoma subtracted clone one protein) (Sulfur dioxygenase ETHE1)	Ethe1 Hsco	254	RRLSQ	11	phos. act.
Q9DCM0	reviewed	Persulfide dioxygenase ETHE1, mitochondrial (EC 1.13.11.18) (Ethylmalonic encephalopathy protein 1 homolog) (Hepatoma subtracted clone one protein) (Sulfur dioxygenase ETHE1)	Ethe1 Hsco	254	QLIKE	63	canonical
Q9D6S7	reviewed	Ribosome-recycling factor, mitochondrial (RRF) (Ribosome-releasing factor, mitochondrial)	Mrrf	262	RLIEK	232	acetyl. act.
Q9D6S7	reviewed	Ribosome-recycling factor, mitochondrial (RRF) (Ribosome-releasing factor, mitochondrial)	Mrrf	262	LIEKQ	233	canonical
Q9D6M3	reviewed	Mitochondrial glutamate carrier 1 (GC-1) (Glutamate/H(+) symporter 1) (Solute carrier family 25 member 22)	Slc25a22 Gc1	323	KTRLQ	33	phos. act.
Q9D6M3	reviewed	Mitochondrial glutamate carrier 1 (GC-1) (Glutamate/H(+) symporter 1) (Solute carrier family 25 member 22)	Slc25a22 Gc1	323	QKLTL	99	phos. act.
Q9D6M3	reviewed	Mitochondrial glutamate carrier 1 (GC-1) (Glutamate/H(+) symporter 1) (Solute carrier family 25 member 22)	Slc25a22 Gc1	323	KTRLQ	250	phos. act.
Q9D338	reviewed	39S ribosomal protein L19, mitochondrial (L19mt) (MRP-L19)	Mrpl19	292	KFKIE	91	acetyl. act.
Q9D338	reviewed	39S ribosomal protein L19, mitochondrial (L19mt) (MRP-L19)	Mrpl19	292	KIERK	93	acetyl. act.
Q9D338	reviewed	39S ribosomal protein L19, mitochondrial (L19mt) (MRP-L19)	Mrpl19	292	LDRRK	100	acetyl. act.
Q9D338	reviewed	39S ribosomal protein L19, mitochondrial (L19mt) (MRP-L19)	Mrpl19	292	VKLEK	177	acetyl. act.
Q9D338	reviewed	39S ribosomal protein L19, mitochondrial (L19mt) (MRP-L19)	Mrpl19	292	KLEKR	178	acetyl. act.
Q9D1I5	reviewed	Methylmalonyl-CoA epimerase, mitochondrial (EC 5.1.99.1) (DL-methylmalonyl-CoA racemase)	Mcee	178	FSRVQ	18	phos. act.
Q9D1I5	reviewed	Methylmalonyl-CoA epimerase, mitochondrial (EC 5.1.99.1) (DL-methylmalonyl-CoA racemase)	Mcee	178	DLKKK	138	acetyl. act.
Q9D0L7	reviewed	Armadillo repeat-containing protein 10	Armc10	306	QTKIK	135	phos. act.
Q9CZT5	reviewed	Vasorin (Protein slit-like 2)	Vasn Slitl2	673	QLRSL	491	phos. act.
Q9CWD8	reviewed	Iron-sulfur protein NUBPL (Nucleotide-binding protein-like)	Nubpl	319	NA	NA	no motif
Q99N94	reviewed	39S ribosomal protein L9, mitochondrial (L9mt) (MRP-L9)	Mrpl9	265	KLLSQ	119	phos. act.
Q99N94	reviewed	39S ribosomal protein L9, mitochondrial (L9mt) (MRP-L9)	Mrpl9	265	KLEKI	148	acetyl. act.
Q99N94	reviewed	39S ribosomal protein L9, mitochondrial (L9mt) (MRP-L9)	Mrpl9	265	LEKIQ	149	canonical
Q99J39	reviewed	Malonyl-CoA decarboxylase, mitochondrial (MCD) (EC 4.1.1.9)	Mlycd	492	VKELQ	311	canonical
Q922U2	reviewed	Keratin, type II cytoskeletal 5 (Cytokeratin-5) (CK-5) (Keratin-5) (K5) (Type-II keratin Kb5)	Krt5 Krt2-5	580	QRVRT	156	phos. act.
Q922U2	reviewed	Keratin, type II cytoskeletal 5 (Cytokeratin-5) (CK-5) (Keratin-5) (K5) (Type-II keratin Kb5)	Krt5 Krt2-5	580	QIKTL	165	phos. act.
Q922U2	reviewed	Keratin, type II cytoskeletal 5 (Cytokeratin-5) (CK-5) (Keratin-5) (K5) (Type-II keratin Kb5)	Krt5 Krt2-5	580	RFLEQ	181	canonical
Q922U2	reviewed	Keratin, type II cytoskeletal 5 (Cytokeratin-5) (CK-5) (Keratin-5) (K5) (Type-II keratin Kb5)	Krt5 Krt2-5	580	KTIKQ	203	phos. act.
Q922U2	reviewed	Keratin, type II cytoskeletal 5 (Cytokeratin-5) (CK-5) (Keratin-5) (K5) (Type-II keratin Kb5)	Krt5 Krt2-5	580	QRLRS	388	phos. act.
Q91VT4	reviewed	Carbonyl reductase family member 4 (EC 1.-.-.-) (3-ketoacyl-[acyl-carrier-protein] reductase beta subunit) (KAR beta subunit) (3-oxoacyl-[acyl-carrier-protein] reductase) (EC 1.1.1.-) (Quinone reductase CBR4)	Cbr4	236	NA	NA	other types of motifs
Q8VCX5	reviewed	Calcium uptake protein 1, mitochondrial (Calcium-binding atopy-related autoantigen 1 homolog)	Micu1 Cbara1	477	FRDRK	108	acetyl. act.
Q8VCX5	reviewed	Calcium uptake protein 1, mitochondrial (Calcium-binding atopy-related autoantigen 1 homolog)	Micu1 Cbara1	477	QDFVR	152	canonical
Q8VCX5	reviewed	Calcium uptake protein 1, mitochondrial (Calcium-binding atopy-related autoantigen 1 homolog)	Micu1 Cbara1	477	QYIIK	172	phos. act.
Q8VCX5	reviewed	Calcium uptake protein 1, mitochondrial (Calcium-binding atopy-related autoantigen 1 homolog)	Micu1 Cbara1	477	QSIIR	249	phos. act.
Q8VCX5	reviewed	Calcium uptake protein 1, mitochondrial (Calcium-binding atopy-related autoantigen 1 homolog)	Micu1 Cbara1	477	IIRSQ	251	phos. act.
Q8VCX5	reviewed	Calcium uptake protein 1, mitochondrial (Calcium-binding atopy-related autoantigen 1 homolog)	Micu1 Cbara1	477	QSKKL	340	phos. act.
Q8VCF0	reviewed	Mitochondrial antiviral-signaling protein (MAVS) (CARD adapter inducing interferon beta) (Cardif) (Interferon beta promoter stimulator protein 1) (IPS-1) (Virus-induced-signaling adapter) (VISA)	Mavs Ips1 Visa	503	QDRLR	39	canonical
Q8VCF0	reviewed	Mitochondrial antiviral-signaling protein (MAVS) (CARD adapter inducing interferon beta) (Cardif) (Interferon beta promoter stimulator protein 1) (IPS-1) (Virus-induced-signaling adapter) (VISA)	Mavs Ips1 Visa	503	QVTRV	87	phos. act.
Q8VCF0	reviewed	Mitochondrial antiviral-signaling protein (MAVS) (CARD adapter inducing interferon beta) (Cardif) (Interferon beta promoter stimulator protein 1) (IPS-1) (Virus-induced-signaling adapter) (VISA)	Mavs Ips1 Visa	503	SFRIQ	438	phos. act.
Q8R081	reviewed	Heterogeneous nuclear ribonucleoprotein L (hnRNP L)	Hnrnpl Hnrpl	586	RRLEQ	14	canonical
Q8R081	reviewed	Heterogeneous nuclear ribonucleoprotein L (hnRNP L)	Hnrnpl Hnrpl	586	QKISR	174	phos. act.
Q8R081	reviewed	Heterogeneous nuclear ribonucleoprotein L (hnRNP L)	Hnrnpl Hnrpl	586	VEKVK	406	acetyl. act.
Q8K4F5	reviewed	Protein ABHD11 (EC 3.-.-.-) (Alpha/beta hydrolase domain-containing protein 11) (Abhydrolase domain-containing protein 11) (Williams-Beuren syndrome chromosomal region 21 protein homolog)	Abhd11 Wbscr21	307	NA	NA	no motif
Q8K1R3	reviewed	Polyribonucleotide nucleotidyltransferase 1, mitochondrial (EC 2.7.7.8) (3'-5' RNA exonuclease OLD35) (PNPase old-35) (Polynucleotide phosphorylase 1) (PNPase 1) (Polynucleotide phosphorylase-like protein)	Pnpt1 Pnpase	783	QLVKE	261	canonical
Q8K1R3	reviewed	Polyribonucleotide nucleotidyltransferase 1, mitochondrial (EC 2.7.7.8) (3'-5' RNA exonuclease OLD35) (PNPase old-35) (Polynucleotide phosphorylase 1) (PNPase 1) (Polynucleotide phosphorylase-like protein)	Pnpt1 Pnpase	783	QKIFT	274	phos. act.
Q8K1R3	reviewed	Polyribonucleotide nucleotidyltransferase 1, mitochondrial (EC 2.7.7.8) (3'-5' RNA exonuclease OLD35) (PNPase old-35) (Polynucleotide phosphorylase 1) (PNPase 1) (Polynucleotide phosphorylase-like protein)	Pnpt1 Pnpase	783	KIRLD	315	acetyl. act.
Q8K1R3	reviewed	Polyribonucleotide nucleotidyltransferase 1, mitochondrial (EC 2.7.7.8) (3'-5' RNA exonuclease OLD35) (PNPase old-35) (Polynucleotide phosphorylase 1) (PNPase 1) (Polynucleotide phosphorylase-like protein)	Pnpt1 Pnpase	783	KEVFR	345	acetyl. act.
Q8K1R3	reviewed	Polyribonucleotide nucleotidyltransferase 1, mitochondrial (EC 2.7.7.8) (3'-5' RNA exonuclease OLD35) (PNPase old-35) (Polynucleotide phosphorylase 1) (PNPase 1) (Polynucleotide phosphorylase-like protein)	Pnpt1 Pnpase	783	KKEIL	582	acetyl. act.
Q8K1R3	reviewed	Polyribonucleotide nucleotidyltransferase 1, mitochondrial (EC 2.7.7.8) (3'-5' RNA exonuclease OLD35) (PNPase old-35) (Polynucleotide phosphorylase 1) (PNPase 1) (Polynucleotide phosphorylase-like protein)	Pnpt1 Pnpase	783	KEILQ	583	canonical
Q8K1R3	reviewed	Polyribonucleotide nucleotidyltransferase 1, mitochondrial (EC 2.7.7.8) (3'-5' RNA exonuclease OLD35) (PNPase old-35) (Polynucleotide phosphorylase 1) (PNPase 1) (Polynucleotide phosphorylase-like protein)	Pnpt1 Pnpase	783	QVKYF	732	phos. act.
Q80ZK0	reviewed	28S ribosomal protein S10, mitochondrial (MRP-S10) (S10mt)	Mrps10	160	KIERF	73	acetyl. act.
Q80YX1	reviewed	Tenascin (TN) (Hexabrachion) (Tenascin-C) (TN-C)	Tnc Hxb	2110	RRVSQ	900	phos. act.
Q80YX1	reviewed	Tenascin (TN) (Hexabrachion) (Tenascin-C) (TN-C)	Tnc Hxb	2110	KDLRV	989	acetyl. act.
Q80YX1	reviewed	Tenascin (TN) (Hexabrachion) (Tenascin-C) (TN-C)	Tnc Hxb	2110	QRKLE	1490	canonical
Q80YX1	reviewed	Tenascin (TN) (Hexabrachion) (Tenascin-C) (TN-C)	Tnc Hxb	2110	KLELR	1492	acetyl. act.
Q80YX1	reviewed	Tenascin (TN) (Hexabrachion) (Tenascin-C) (TN-C)	Tnc Hxb	2110	SKLIQ	1873	phos. act.
Q80YX1	reviewed	Tenascin (TN) (Hexabrachion) (Tenascin-C) (TN-C)	Tnc Hxb	2110	RVDLQ	1982	canonical
Q80YX1	reviewed	Tenascin (TN) (Hexabrachion) (Tenascin-C) (TN-C)	Tnc Hxb	2110	KLKVE	2009	acetyl. act.
Q6IFX2	reviewed	Keratin, type I cytoskeletal 42 (Cytokeratin-42) (CK-42) (Keratin-17n) (Keratin-42) (K42) (Type I keratin Ka22)	Krt42 Ka22	452	RRSVQ	314	phos. act.
Q6IFX2	reviewed	Keratin, type I cytoskeletal 42 (Cytokeratin-42) (CK-42) (Keratin-17n) (Keratin-42) (K42) (Type I keratin Ka22)	Krt42 Ka22	452	QVRTI	427	phos. act.
Q6GQT1	reviewed	Alpha-2-macroglobulin-P (Alpha-2-macroglobulin)	A2m A2mp	1474	KFEVK	234	acetyl. act.
Q6GQT1	reviewed	Alpha-2-macroglobulin-P (Alpha-2-macroglobulin)	A2m A2mp	1474	QLVKT	308	phos. act.
Q6GQT1	reviewed	Alpha-2-macroglobulin-P (Alpha-2-macroglobulin)	A2m A2mp	1474	VLERK	493	acetyl. act.
Q6GQT1	reviewed	Alpha-2-macroglobulin-P (Alpha-2-macroglobulin)	A2m A2mp	1474	QISLK	930	phos. act.
Q6GQT1	reviewed	Alpha-2-macroglobulin-P (Alpha-2-macroglobulin)	A2m A2mp	1474	QDLLK	963	canonical
Q6GQT1	reviewed	Alpha-2-macroglobulin-P (Alpha-2-macroglobulin)	A2m A2mp	1474	KKEIL	1163	acetyl. act.
Q6GQT1	reviewed	Alpha-2-macroglobulin-P (Alpha-2-macroglobulin)	A2m A2mp	1474	KEILK	1164	acetyl. act.
Q6GQT1	reviewed	Alpha-2-macroglobulin-P (Alpha-2-macroglobulin)	A2m A2mp	1474	QRVTL	1301	phos. act.
Q6GQT1	reviewed	Alpha-2-macroglobulin-P (Alpha-2-macroglobulin)	A2m A2mp	1474	VRDLK	1439	acetyl. act.
Q62261	reviewed	Spectrin beta chain, non-erythrocytic 1 (Beta-II spectrin) (Embryonic liver fodrin) (Fodrin beta chain)	Sptbn1 Elf Spnb-2 Spnb2 Sptb2	2363	QKKTF	56	phos. act.
Q62261	reviewed	Spectrin beta chain, non-erythrocytic 1 (Beta-II spectrin) (Embryonic liver fodrin) (Fodrin beta chain)	Sptbn1 Elf Spnb-2 Spnb2 Sptb2	2363	QFLKE	121	canonical
Q62261	reviewed	Spectrin beta chain, non-erythrocytic 1 (Beta-II spectrin) (Embryonic liver fodrin) (Fodrin beta chain)	Sptbn1 Elf Spnb-2 Spnb2 Sptb2	2363	FLKEQ	122	canonical
Q62261	reviewed	Spectrin beta chain, non-erythrocytic 1 (Beta-II spectrin) (Embryonic liver fodrin) (Fodrin beta chain)	Sptbn1 Elf Spnb-2 Spnb2 Sptb2	2363	FDKLK	222	acetyl. act.
Q62261	reviewed	Spectrin beta chain, non-erythrocytic 1 (Beta-II spectrin) (Embryonic liver fodrin) (Fodrin beta chain)	Sptbn1 Elf Spnb-2 Spnb2 Sptb2	2363	DKLKK	223	acetyl. act.
Q62261	reviewed	Spectrin beta chain, non-erythrocytic 1 (Beta-II spectrin) (Embryonic liver fodrin) (Fodrin beta chain)	Sptbn1 Elf Spnb-2 Spnb2 Sptb2	2363	ELIRQ	413	canonical
Q62261	reviewed	Spectrin beta chain, non-erythrocytic 1 (Beta-II spectrin) (Embryonic liver fodrin) (Fodrin beta chain)	Sptbn1 Elf Spnb-2 Spnb2 Sptb2	2363	RFDRK	426	acetyl. act.
Q62261	reviewed	Spectrin beta chain, non-erythrocytic 1 (Beta-II spectrin) (Embryonic liver fodrin) (Fodrin beta chain)	Sptbn1 Elf Spnb-2 Spnb2 Sptb2	2363	QRLVS	442	phos. act.
Q62261	reviewed	Spectrin beta chain, non-erythrocytic 1 (Beta-II spectrin) (Embryonic liver fodrin) (Fodrin beta chain)	Sptbn1 Elf Spnb-2 Spnb2 Sptb2	2363	RLVSQ	443	phos. act.
Q62261	reviewed	Spectrin beta chain, non-erythrocytic 1 (Beta-II spectrin) (Embryonic liver fodrin) (Fodrin beta chain)	Sptbn1 Elf Spnb-2 Spnb2 Sptb2	2363	QVIRD	607	canonical
Q62261	reviewed	Spectrin beta chain, non-erythrocytic 1 (Beta-II spectrin) (Embryonic liver fodrin) (Fodrin beta chain)	Sptbn1 Elf Spnb-2 Spnb2 Sptb2	2363	KEKIL	657	acetyl. act.
Q62261	reviewed	Spectrin beta chain, non-erythrocytic 1 (Beta-II spectrin) (Embryonic liver fodrin) (Fodrin beta chain)	Sptbn1 Elf Spnb-2 Spnb2 Sptb2	2363	KIRER	714	acetyl. act.
Q62261	reviewed	Spectrin beta chain, non-erythrocytic 1 (Beta-II spectrin) (Embryonic liver fodrin) (Fodrin beta chain)	Sptbn1 Elf Spnb-2 Spnb2 Sptb2	2363	KKRLE	737	acetyl. act.
Q62261	reviewed	Spectrin beta chain, non-erythrocytic 1 (Beta-II spectrin) (Embryonic liver fodrin) (Fodrin beta chain)	Sptbn1 Elf Spnb-2 Spnb2 Sptb2	2363	QSLVK	780	phos. act.
Q62261	reviewed	Spectrin beta chain, non-erythrocytic 1 (Beta-II spectrin) (Embryonic liver fodrin) (Fodrin beta chain)	Sptbn1 Elf Spnb-2 Spnb2 Sptb2	2363	QFREL	939	canonical
Q62261	reviewed	Spectrin beta chain, non-erythrocytic 1 (Beta-II spectrin) (Embryonic liver fodrin) (Fodrin beta chain)	Sptbn1 Elf Spnb-2 Spnb2 Sptb2	2363	LVDRK	943	acetyl. act.
Q62261	reviewed	Spectrin beta chain, non-erythrocytic 1 (Beta-II spectrin) (Embryonic liver fodrin) (Fodrin beta chain)	Sptbn1 Elf Spnb-2 Spnb2 Sptb2	2363	VDRKK	944	acetyl. act.
Q62261	reviewed	Spectrin beta chain, non-erythrocytic 1 (Beta-II spectrin) (Embryonic liver fodrin) (Fodrin beta chain)	Sptbn1 Elf Spnb-2 Spnb2 Sptb2	2363	QRKLT	995	phos. act.
Q62261	reviewed	Spectrin beta chain, non-erythrocytic 1 (Beta-II spectrin) (Embryonic liver fodrin) (Fodrin beta chain)	Sptbn1 Elf Spnb-2 Spnb2 Sptb2	2363	QFLRD	1066	canonical
Q62261	reviewed	Spectrin beta chain, non-erythrocytic 1 (Beta-II spectrin) (Embryonic liver fodrin) (Fodrin beta chain)	Sptbn1 Elf Spnb-2 Spnb2 Sptb2	2363	KLLTQ	1099	phos. act.
Q62261	reviewed	Spectrin beta chain, non-erythrocytic 1 (Beta-II spectrin) (Embryonic liver fodrin) (Fodrin beta chain)	Sptbn1 Elf Spnb-2 Spnb2 Sptb2	2363	QFLRD	1173	canonical
Q62261	reviewed	Spectrin beta chain, non-erythrocytic 1 (Beta-II spectrin) (Embryonic liver fodrin) (Fodrin beta chain)	Sptbn1 Elf Spnb-2 Spnb2 Sptb2	2363	VVKEK	1350	acetyl. act.
Q62261	reviewed	Spectrin beta chain, non-erythrocytic 1 (Beta-II spectrin) (Embryonic liver fodrin) (Fodrin beta chain)	Sptbn1 Elf Spnb-2 Spnb2 Sptb2	2363	QRLFD	1374	canonical
Q62261	reviewed	Spectrin beta chain, non-erythrocytic 1 (Beta-II spectrin) (Embryonic liver fodrin) (Fodrin beta chain)	Sptbn1 Elf Spnb-2 Spnb2 Sptb2	2363	EVRKK	1430	acetyl. act.
Q62261	reviewed	Spectrin beta chain, non-erythrocytic 1 (Beta-II spectrin) (Embryonic liver fodrin) (Fodrin beta chain)	Sptbn1 Elf Spnb-2 Spnb2 Sptb2	2363	RLTVQ	1460	phos. act.
Q62261	reviewed	Spectrin beta chain, non-erythrocytic 1 (Beta-II spectrin) (Embryonic liver fodrin) (Fodrin beta chain)	Sptbn1 Elf Spnb-2 Spnb2 Sptb2	2363	KVDKL	1675	acetyl. act.
Q62261	reviewed	Spectrin beta chain, non-erythrocytic 1 (Beta-II spectrin) (Embryonic liver fodrin) (Fodrin beta chain)	Sptbn1 Elf Spnb-2 Spnb2 Sptb2	2363	QERFR	1737	canonical
Q62261	reviewed	Spectrin beta chain, non-erythrocytic 1 (Beta-II spectrin) (Embryonic liver fodrin) (Fodrin beta chain)	Sptbn1 Elf Spnb-2 Spnb2 Sptb2	2363	DVIRQ	1929	canonical
Q62261	reviewed	Spectrin beta chain, non-erythrocytic 1 (Beta-II spectrin) (Embryonic liver fodrin) (Fodrin beta chain)	Sptbn1 Elf Spnb-2 Spnb2 Sptb2	2363	KEKLL	1989	acetyl. act.
Q62261	reviewed	Spectrin beta chain, non-erythrocytic 1 (Beta-II spectrin) (Embryonic liver fodrin) (Fodrin beta chain)	Sptbn1 Elf Spnb-2 Spnb2 Sptb2	2363	EKLLQ	1990	canonical
Q62261	reviewed	Spectrin beta chain, non-erythrocytic 1 (Beta-II spectrin) (Embryonic liver fodrin) (Fodrin beta chain)	Sptbn1 Elf Spnb-2 Spnb2 Sptb2	2363	EKLIK	2053	acetyl. act.
Q62261	reviewed	Spectrin beta chain, non-erythrocytic 1 (Beta-II spectrin) (Embryonic liver fodrin) (Fodrin beta chain)	Sptbn1 Elf Spnb-2 Spnb2 Sptb2	2363	EVRRQ	2086	canonical
Q62261	reviewed	Spectrin beta chain, non-erythrocytic 1 (Beta-II spectrin) (Embryonic liver fodrin) (Fodrin beta chain)	Sptbn1 Elf Spnb-2 Spnb2 Sptb2	2363	KEKRF	2352	acetyl. act.
Q61838	reviewed	Pregnancy zone protein (Alpha-2-macroglobulin) (Alpha-2-M) [Cleaved into: Alpha-2-macroglobulin 165 kDa subunit; Alpha-2-macroglobulin 35 kDa subunit]	Pzp A2m	1495	QTKLL	70	phos. act.
Q61838	reviewed	Pregnancy zone protein (Alpha-2-macroglobulin) (Alpha-2-M) [Cleaved into: Alpha-2-macroglobulin 165 kDa subunit; Alpha-2-macroglobulin 35 kDa subunit]	Pzp A2m	1495	KKSIQ	115	phos. act.
Q61838	reviewed	Pregnancy zone protein (Alpha-2-macroglobulin) (Alpha-2-M) [Cleaved into: Alpha-2-macroglobulin 165 kDa subunit; Alpha-2-macroglobulin 35 kDa subunit]	Pzp A2m	1495	QVVKT	301	phos. act.
Q61838	reviewed	Pregnancy zone protein (Alpha-2-macroglobulin) (Alpha-2-M) [Cleaved into: Alpha-2-macroglobulin 165 kDa subunit; Alpha-2-macroglobulin 35 kDa subunit]	Pzp A2m	1495	TKVFQ	305	phos. act.
Q61838	reviewed	Pregnancy zone protein (Alpha-2-macroglobulin) (Alpha-2-M) [Cleaved into: Alpha-2-macroglobulin 165 kDa subunit; Alpha-2-macroglobulin 35 kDa subunit]	Pzp A2m	1495	QEIRI	473	canonical
Q61838	reviewed	Pregnancy zone protein (Alpha-2-macroglobulin) (Alpha-2-M) [Cleaved into: Alpha-2-macroglobulin 165 kDa subunit; Alpha-2-macroglobulin 35 kDa subunit]	Pzp A2m	1495	QIRVD	835	canonical
Q61838	reviewed	Pregnancy zone protein (Alpha-2-macroglobulin) (Alpha-2-M) [Cleaved into: Alpha-2-macroglobulin 165 kDa subunit; Alpha-2-macroglobulin 35 kDa subunit]	Pzp A2m	1495	QKEVL	1291	canonical
Q61838	reviewed	Pregnancy zone protein (Alpha-2-macroglobulin) (Alpha-2-M) [Cleaved into: Alpha-2-macroglobulin 165 kDa subunit; Alpha-2-macroglobulin 35 kDa subunit]	Pzp A2m	1495	QEVRL	1319	canonical
Q61578	reviewed	NADPH:adrenodoxin oxidoreductase, mitochondrial (AR) (Adrenodoxin reductase) (EC 1.18.1.6) (Ferredoxin--NADP(+) reductase) (Ferredoxin reductase)	Fdxr	494	QSRVK	220	phos. act.
Q61578	reviewed	NADPH:adrenodoxin oxidoreductase, mitochondrial (AR) (Adrenodoxin reductase) (EC 1.18.1.6) (Ferredoxin--NADP(+) reductase) (Ferredoxin reductase)	Fdxr	494	QDRIK	266	canonical
Q61578	reviewed	NADPH:adrenodoxin oxidoreductase, mitochondrial (AR) (Adrenodoxin reductase) (EC 1.18.1.6) (Ferredoxin--NADP(+) reductase) (Ferredoxin reductase)	Fdxr	494	KLVDR	481	acetyl. act.
Q60759	reviewed	Glutaryl-CoA dehydrogenase, mitochondrial (GCD) (EC 1.3.8.6)	Gcdh	438	KLIRD	65	acetyl. act.
Q60759	reviewed	Glutaryl-CoA dehydrogenase, mitochondrial (GCD) (EC 1.3.8.6)	Gcdh	438	LDRIQ	317	canonical
Q60759	reviewed	Glutaryl-CoA dehydrogenase, mitochondrial (GCD) (EC 1.3.8.6)	Gcdh	438	RLKDQ	355	canonical
Q3V3R4	reviewed	Integrin alpha-1 (CD49 antigen-like family member A) (Laminin and collagen receptor) (VLA-1) (CD antigen CD49a)	Itga1	1179	YRLKQ	288	phos. act.
Q3V3R4	reviewed	Integrin alpha-1 (CD49 antigen-like family member A) (Laminin and collagen receptor) (VLA-1) (CD antigen CD49a)	Itga1	1179	QRFSI	303	phos. act.
Q3V3R4	reviewed	Integrin alpha-1 (CD49 antigen-like family member A) (Laminin and collagen receptor) (VLA-1) (CD antigen CD49a)	Itga1	1179	QERRI	740	canonical
Q3V3R4	reviewed	Integrin alpha-1 (CD49 antigen-like family member A) (Laminin and collagen receptor) (VLA-1) (CD antigen CD49a)	Itga1	1179	ERRIQ	741	canonical
Q3V3R4	reviewed	Integrin alpha-1 (CD49 antigen-like family member A) (Laminin and collagen receptor) (VLA-1) (CD antigen CD49a)	Itga1	1179	IVRSQ	830	phos. act.
Q3V3R4	reviewed	Integrin alpha-1 (CD49 antigen-like family member A) (Laminin and collagen receptor) (VLA-1) (CD antigen CD49a)	Itga1	1179	RTVVQ	855	phos. act.
Q3TTY5	reviewed	Keratin, type II cytoskeletal 2 epidermal (Cytokeratin-2e) (CK-2e) (Epithelial keratin-2e) (Keratin-2 epidermis) (Keratin-2e) (K2e) (Type-II keratin Kb2)	Krt2 K2e Krt2-17 Krt2a	707	QIKTL	202	phos. act.
Q3TTY5	reviewed	Keratin, type II cytoskeletal 2 epidermal (Cytokeratin-2e) (CK-2e) (Epithelial keratin-2e) (Keratin-2 epidermis) (Keratin-2e) (K2e) (Type-II keratin Kb2)	Krt2 K2e Krt2-17 Krt2a	707	RFLEQ	218	canonical
Q3TTY5	reviewed	Keratin, type II cytoskeletal 2 epidermal (Cytokeratin-2e) (CK-2e) (Epithelial keratin-2e) (Keratin-2 epidermis) (Keratin-2e) (K2e) (Type-II keratin Kb2)	Krt2 K2e Krt2-17 Krt2a	707	QVLRT	225	phos. act.
Q3TTY5	reviewed	Keratin, type II cytoskeletal 2 epidermal (Cytokeratin-2e) (CK-2e) (Epithelial keratin-2e) (Keratin-2 epidermis) (Keratin-2e) (K2e) (Type-II keratin Kb2)	Krt2 K2e Krt2-17 Krt2a	707	QVDRL	260	canonical
Q3TTY5	reviewed	Keratin, type II cytoskeletal 2 epidermal (Cytokeratin-2e) (CK-2e) (Epithelial keratin-2e) (Keratin-2 epidermis) (Keratin-2e) (K2e) (Type-II keratin Kb2)	Krt2 K2e Krt2-17 Krt2a	707	DFKKK	284	acetyl. act.
Q3TTY5	reviewed	Keratin, type II cytoskeletal 2 epidermal (Cytokeratin-2e) (CK-2e) (Epithelial keratin-2e) (Keratin-2 epidermis) (Keratin-2e) (K2e) (Type-II keratin Kb2)	Krt2 K2e Krt2-17 Krt2a	707	LKEIK	410	acetyl. act.
Q04857	reviewed	Collagen alpha-1(VI) chain	Col6a1	1025	VDKVK	58	acetyl. act.
Q04857	reviewed	Collagen alpha-1(VI) chain	Col6a1	1025	KRFID	66	acetyl. act.
Q04857	reviewed	Collagen alpha-1(VI) chain	Col6a1	1025	KVIDR	639	acetyl. act.
Q04857	reviewed	Collagen alpha-1(VI) chain	Col6a1	1025	QDVRV	866	canonical
P97333	reviewed	Neuropilin-1 (A5 protein) (CD antigen CD304)	Nrp1 Nrp	923	KLRYQ	739	phos. act.
P97333	reviewed	Neuropilin-1 (A5 protein) (CD antigen CD304)	Nrp1 Nrp	923	LKLYQ	774	phos. act.
P97333	reviewed	Neuropilin-1 (A5 protein) (CD antigen CD304)	Nrp1 Nrp	923	KLKKD	908	acetyl. act.
P97333	reviewed	Neuropilin-1 (A5 protein) (CD antigen CD304)	Nrp1 Nrp	923	LKKDK	909	acetyl. act.
P97333	reviewed	Neuropilin-1 (A5 protein) (CD antigen CD304)	Nrp1 Nrp	923	KKDKL	910	acetyl. act.
P83887	reviewed	Tubulin gamma-1 chain (Gamma-1-tubulin) (Gamma-tubulin complex component 1) (GCP-1)	Tubg1 Tubg	451	KRLTQ	193	phos. act.
P83887	reviewed	Tubulin gamma-1 chain (Gamma-1-tubulin) (Gamma-tubulin complex component 1) (GCP-1)	Tubg1 Tubg	451	QRIRE	338	canonical
P83887	reviewed	Tubulin gamma-1 chain (Gamma-1-tubulin) (Gamma-tubulin complex component 1) (GCP-1)	Tubg1 Tubg	451	IRERK	340	acetyl. act.
P83887	reviewed	Tubulin gamma-1 chain (Gamma-1-tubulin) (Gamma-tubulin complex component 1) (GCP-1)	Tubg1 Tubg	451	QFDKL	394	canonical
P83887	reviewed	Tubulin gamma-1 chain (Gamma-1-tubulin) (Gamma-tubulin complex component 1) (GCP-1)	Tubg1 Tubg	451	DKLRK	396	acetyl. act.
P83887	reviewed	Tubulin gamma-1 chain (Gamma-1-tubulin) (Gamma-tubulin complex component 1) (GCP-1)	Tubg1 Tubg	451	QFRKE	407	canonical
P83887	reviewed	Tubulin gamma-1 chain (Gamma-1-tubulin) (Gamma-tubulin complex component 1) (GCP-1)	Tubg1 Tubg	451	REIVQ	425	canonical
P58281	reviewed	Dynamin-like 120 kDa protein, mitochondrial (EC 3.6.5.5) (Large GTP-binding protein) (LargeG) (Optic atrophy protein 1 homolog) [Cleaved into: Dynamin-like 120 kDa protein, form S1]	Opa1	960	QSLVK	15	phos. act.
P58281	reviewed	Dynamin-like 120 kDa protein, mitochondrial (EC 3.6.5.5) (Large GTP-binding protein) (LargeG) (Optic atrophy protein 1 homolog) [Cleaved into: Dynamin-like 120 kDa protein, form S1]	Opa1	960	EKIRK	150	acetyl. act.
P58281	reviewed	Dynamin-like 120 kDa protein, mitochondrial (EC 3.6.5.5) (Large GTP-binding protein) (LargeG) (Optic atrophy protein 1 homolog) [Cleaved into: Dynamin-like 120 kDa protein, form S1]	Opa1	960	QRILE	230	canonical
P58281	reviewed	Dynamin-like 120 kDa protein, mitochondrial (EC 3.6.5.5) (Large GTP-binding protein) (LargeG) (Optic atrophy protein 1 homolog) [Cleaved into: Dynamin-like 120 kDa protein, form S1]	Opa1	960	KELRK	241	acetyl. act.
P58281	reviewed	Dynamin-like 120 kDa protein, mitochondrial (EC 3.6.5.5) (Large GTP-binding protein) (LargeG) (Optic atrophy protein 1 homolog) [Cleaved into: Dynamin-like 120 kDa protein, form S1]	Opa1	960	DIKLK	654	acetyl. act.
P58281	reviewed	Dynamin-like 120 kDa protein, mitochondrial (EC 3.6.5.5) (Large GTP-binding protein) (LargeG) (Optic atrophy protein 1 homolog) [Cleaved into: Dynamin-like 120 kDa protein, form S1]	Opa1	960	FDKLK	697	acetyl. act.
P58281	reviewed	Dynamin-like 120 kDa protein, mitochondrial (EC 3.6.5.5) (Large GTP-binding protein) (LargeG) (Optic atrophy protein 1 homolog) [Cleaved into: Dynamin-like 120 kDa protein, form S1]	Opa1	960	QVYRR	839	phos. act.
P58281	reviewed	Dynamin-like 120 kDa protein, mitochondrial (EC 3.6.5.5) (Large GTP-binding protein) (LargeG) (Optic atrophy protein 1 homolog) [Cleaved into: Dynamin-like 120 kDa protein, form S1]	Opa1	960	RRLEK	904	acetyl. act.
P58281	reviewed	Dynamin-like 120 kDa protein, mitochondrial (EC 3.6.5.5) (Large GTP-binding protein) (LargeG) (Optic atrophy protein 1 homolog) [Cleaved into: Dynamin-like 120 kDa protein, form S1]	Opa1	960	EKKVK	922	acetyl. act.
P58281	reviewed	Dynamin-like 120 kDa protein, mitochondrial (EC 3.6.5.5) (Large GTP-binding protein) (LargeG) (Optic atrophy protein 1 homolog) [Cleaved into: Dynamin-like 120 kDa protein, form S1]	Opa1	960	KKVRE	940	acetyl. act.
P58281	reviewed	Dynamin-like 120 kDa protein, mitochondrial (EC 3.6.5.5) (Large GTP-binding protein) (LargeG) (Optic atrophy protein 1 homolog) [Cleaved into: Dynamin-like 120 kDa protein, form S1]	Opa1	960	KVREI	941	acetyl. act.
P58281	reviewed	Dynamin-like 120 kDa protein, mitochondrial (EC 3.6.5.5) (Large GTP-binding protein) (LargeG) (Optic atrophy protein 1 homolog) [Cleaved into: Dynamin-like 120 kDa protein, form S1]	Opa1	960	VREIQ	942	canonical
P58059	reviewed	28S ribosomal protein S21, mitochondrial (MRP-S21) (S21mt)	Mrps21 Rpms21	87	NA	NA	other types of motifs
P53702	reviewed	Cytochrome c-type heme lyase (CCHL) (EC 4.4.1.17) (Holocytochrome c-type synthase)	Hccs Cchl	272	KEILK	167	acetyl. act.
P50171	reviewed	Estradiol 17-beta-dehydrogenase 8 (EC 1.1.1.62) (17-beta-hydroxysteroid dehydrogenase 8) (17-beta-HSD 8) (3-ketoacyl-[acyl-carrier-protein] reductase alpha subunit) (KAR alpha subunit) (3-oxoacyl-[acyl-carrier-protein] reductase) (EC 1.1.1.-) (Protein Ke6) (Ke-6) (Testosterone 17-beta-dehydrogenase 8) (EC 1.1.1.239)	Hsd17b8 H2-Ke6 Hke6	259	KVKDK	211	acetyl. act.
P32261	reviewed	Antithrombin-III (ATIII) (Serpin C1)	Serpinc1 At3	465	NA	NA	other types of motifs
P16332	reviewed	Methylmalonyl-CoA mutase, mitochondrial (MCM) (EC 5.4.99.2) (Methylmalonyl-CoA isomerase)	Mut	748	KLRIE	463	acetyl. act.
P16332	reviewed	Methylmalonyl-CoA mutase, mitochondrial (MCM) (EC 5.4.99.2) (Methylmalonyl-CoA isomerase)	Mut	748	QIEKL	512	canonical
P16332	reviewed	Methylmalonyl-CoA mutase, mitochondrial (MCM) (EC 5.4.99.2) (Methylmalonyl-CoA isomerase)	Mut	748	IEKLK	513	acetyl. act.
P16332	reviewed	Methylmalonyl-CoA mutase, mitochondrial (MCM) (EC 5.4.99.2) (Methylmalonyl-CoA isomerase)	Mut	748	EKLKK	514	acetyl. act.
P04104	reviewed	Keratin, type II cytoskeletal 1 (67 kDa cytokeratin) (Cytokeratin-1) (CK-1) (Keratin-1) (K1) (Type-II keratin Kb1)	Krt1 Krt2-1	637	QKVKS	182	phos. act.
P04104	reviewed	Keratin, type II cytoskeletal 1 (67 kDa cytokeratin) (Cytokeratin-1) (CK-1) (Keratin-1) (K1) (Type-II keratin Kb1)	Krt1 Krt2-1	637	KVKSQ	183	phos. act.
P04104	reviewed	Keratin, type II cytoskeletal 1 (67 kDa cytokeratin) (Cytokeratin-1) (CK-1) (Keratin-1) (K1) (Type-II keratin Kb1)	Krt1 Krt2-1	637	QIKSL	191	phos. act.
P04104	reviewed	Keratin, type II cytoskeletal 1 (67 kDa cytokeratin) (Cytokeratin-1) (CK-1) (Keratin-1) (K1) (Type-II keratin Kb1)	Krt1 Krt2-1	637	RFLEQ	207	canonical
P04104	reviewed	Keratin, type II cytoskeletal 1 (67 kDa cytokeratin) (Cytokeratin-1) (CK-1) (Keratin-1) (K1) (Type-II keratin Kb1)	Krt1 Krt2-1	637	KVELQ	306	canonical
P04104	reviewed	Keratin, type II cytoskeletal 1 (67 kDa cytokeratin) (Cytokeratin-1) (CK-1) (Keratin-1) (K1) (Type-II keratin Kb1)	Krt1 Krt2-1	637	QRLRS	414	phos. act.
P04104	reviewed	Keratin, type II cytoskeletal 1 (67 kDa cytokeratin) (Cytokeratin-1) (CK-1) (Keratin-1) (K1) (Type-II keratin Kb1)	Krt1 Krt2-1	637	LRDFQ	470	canonical
P04104	reviewed	Keratin, type II cytoskeletal 1 (67 kDa cytokeratin) (Cytokeratin-1) (CK-1) (Keratin-1) (K1) (Type-II keratin Kb1)	Krt1 Krt2-1	637	KKLLE	491	acetyl. act.
P03930	reviewed	ATP synthase protein 8 (A6L) (F-ATPase subunit 8)	Mtatp8 Atp8 mt-Atp8	67	QLKVS	25	phos. act.
P02535	reviewed	Keratin, type I cytoskeletal 10 (56 kDa cytokeratin) (Cytokeratin-10) (CK-10) (Keratin, type I cytoskeletal 59 kDa) (Keratin-10) (K10)	Krt10 Krt1-10	570	DFRLK	231	acetyl. act.
P02535	reviewed	Keratin, type I cytoskeletal 10 (56 kDa cytokeratin) (Cytokeratin-10) (CK-10) (Keratin, type I cytoskeletal 59 kDa) (Keratin-10) (K10)	Krt10 Krt1-10	570	VTLRQ	240	phos. act.
P02535	reviewed	Keratin, type I cytoskeletal 10 (56 kDa cytokeratin) (Cytokeratin-10) (CK-10) (Keratin, type I cytoskeletal 59 kDa) (Keratin-10) (K10)	Krt10 Krt1-10	570	RRTVQ	367	phos. act.
P01029	reviewed	Complement C4-B [Cleaved into: Complement C4 beta chain; Complement C4 alpha chain; C4a anaphylatoxin; Complement C4 gamma chain]	C4b C4	1738	KKDFK	69	acetyl. act.
P01029	reviewed	Complement C4-B [Cleaved into: Complement C4 beta chain; Complement C4 alpha chain; C4a anaphylatoxin; Complement C4 gamma chain]	C4b C4	1738	KDFKL	70	acetyl. act.
P01029	reviewed	Complement C4-B [Cleaved into: Complement C4 beta chain; Complement C4 alpha chain; C4a anaphylatoxin; Complement C4 gamma chain]	C4b C4	1738	QRVRY	152	phos. act.
P01029	reviewed	Complement C4-B [Cleaved into: Complement C4 beta chain; Complement C4 alpha chain; C4a anaphylatoxin; Complement C4 gamma chain]	C4b C4	1738	KKEIF	186	acetyl. act.
P01029	reviewed	Complement C4-B [Cleaved into: Complement C4 beta chain; Complement C4 alpha chain; C4a anaphylatoxin; Complement C4 gamma chain]	C4b C4	1738	FEVKK	229	acetyl. act.
P01029	reviewed	Complement C4-B [Cleaved into: Complement C4 beta chain; Complement C4 alpha chain; C4a anaphylatoxin; Complement C4 gamma chain]	C4b C4	1738	RLTVQ	456	phos. act.
P01029	reviewed	Complement C4-B [Cleaved into: Complement C4 beta chain; Complement C4 alpha chain; C4a anaphylatoxin; Complement C4 gamma chain]	C4b C4	1738	QLKVD	570	canonical
P01029	reviewed	Complement C4-B [Cleaved into: Complement C4 beta chain; Complement C4 alpha chain; C4a anaphylatoxin; Complement C4 gamma chain]	C4b C4	1738	RRFEQ	842	canonical
P01029	reviewed	Complement C4-B [Cleaved into: Complement C4 beta chain; Complement C4 alpha chain; C4a anaphylatoxin; Complement C4 gamma chain]	C4b C4	1738	QFELR	846	canonical
P01029	reviewed	Complement C4-B [Cleaved into: Complement C4 beta chain; Complement C4 alpha chain; C4a anaphylatoxin; Complement C4 gamma chain]	C4b C4	1738	SKILQ	924	phos. act.
P01029	reviewed	Complement C4-B [Cleaved into: Complement C4 beta chain; Complement C4 alpha chain; C4a anaphylatoxin; Complement C4 gamma chain]	C4b C4	1738	QDKVV	1233	canonical
P01029	reviewed	Complement C4-B [Cleaved into: Complement C4 beta chain; Complement C4 alpha chain; C4a anaphylatoxin; Complement C4 gamma chain]	C4b C4	1738	QIEVK	1394	canonical
P01029	reviewed	Complement C4-B [Cleaved into: Complement C4 beta chain; Complement C4 alpha chain; C4a anaphylatoxin; Complement C4 gamma chain]	C4b C4	1738	KVLRE	1624	acetyl. act.
P01029	reviewed	Complement C4-B [Cleaved into: Complement C4 beta chain; Complement C4 alpha chain; C4a anaphylatoxin; Complement C4 gamma chain]	C4b C4	1738	QLKDF	1723	canonical
P01027	reviewed	Complement C3 (HSE-MSF) [Cleaved into: Complement C3 beta chain; C3-beta-c (C3bc); Complement C3 alpha chain; C3a anaphylatoxin; Acylation stimulating protein (ASP) (C3adesArg); Complement C3b alpha' chain; Complement C3c alpha' chain fragment 1; Complement C3dg fragment; Complement C3g fragment; Complement C3d fragment; Complement C3f fragment; Complement C3c alpha' chain fragment 2]	C3	1663	QDFLK	62	canonical
P01027	reviewed	Complement C3 (HSE-MSF) [Cleaved into: Complement C3 beta chain; C3-beta-c (C3bc); Complement C3 alpha chain; C3a anaphylatoxin; Acylation stimulating protein (ASP) (C3adesArg); Complement C3b alpha' chain; Complement C3c alpha' chain fragment 1; Complement C3dg fragment; Complement C3g fragment; Complement C3d fragment; Complement C3f fragment; Complement C3c alpha' chain fragment 2]	C3	1663	KRDIL	177	acetyl. act.
P01027	reviewed	Complement C3 (HSE-MSF) [Cleaved into: Complement C3 beta chain; C3-beta-c (C3bc); Complement C3 alpha chain; C3a anaphylatoxin; Acylation stimulating protein (ASP) (C3adesArg); Complement C3b alpha' chain; Complement C3c alpha' chain fragment 1; Complement C3dg fragment; Complement C3g fragment; Complement C3d fragment; Complement C3f fragment; Complement C3c alpha' chain fragment 2]	C3	1663	QREVV	543	canonical
P01027	reviewed	Complement C3 (HSE-MSF) [Cleaved into: Complement C3 beta chain; C3-beta-c (C3bc); Complement C3 alpha chain; C3a anaphylatoxin; Acylation stimulating protein (ASP) (C3adesArg); Complement C3b alpha' chain; Complement C3c alpha' chain fragment 1; Complement C3dg fragment; Complement C3g fragment; Complement C3d fragment; Complement C3f fragment; Complement C3c alpha' chain fragment 2]	C3	1663	RRSVQ	669	phos. act.
P01027	reviewed	Complement C3 (HSE-MSF) [Cleaved into: Complement C3 beta chain; C3-beta-c (C3bc); Complement C3 alpha chain; C3a anaphylatoxin; Acylation stimulating protein (ASP) (C3adesArg); Complement C3b alpha' chain; Complement C3c alpha' chain fragment 1; Complement C3dg fragment; Complement C3g fragment; Complement C3d fragment; Complement C3f fragment; Complement C3c alpha' chain fragment 2]	C3	1663	RLITQ	712	phos. act.
P01027	reviewed	Complement C3 (HSE-MSF) [Cleaved into: Complement C3 beta chain; C3-beta-c (C3bc); Complement C3 alpha chain; C3a anaphylatoxin; Acylation stimulating protein (ASP) (C3adesArg); Complement C3b alpha' chain; Complement C3c alpha' chain fragment 1; Complement C3dg fragment; Complement C3g fragment; Complement C3d fragment; Complement C3f fragment; Complement C3c alpha' chain fragment 2]	C3	1663	KLREQ	733	canonical
P01027	reviewed	Complement C3 (HSE-MSF) [Cleaved into: Complement C3 beta chain; C3-beta-c (C3bc); Complement C3 alpha chain; C3a anaphylatoxin; Acylation stimulating protein (ASP) (C3adesArg); Complement C3b alpha' chain; Complement C3c alpha' chain fragment 1; Complement C3dg fragment; Complement C3g fragment; Complement C3d fragment; Complement C3f fragment; Complement C3c alpha' chain fragment 2]	C3	1663	QVEIR	844	canonical
P01027	reviewed	Complement C3 (HSE-MSF) [Cleaved into: Complement C3 beta chain; C3-beta-c (C3bc); Complement C3 alpha chain; C3a anaphylatoxin; Acylation stimulating protein (ASP) (C3adesArg); Complement C3b alpha' chain; Complement C3c alpha' chain fragment 1; Complement C3dg fragment; Complement C3g fragment; Complement C3d fragment; Complement C3f fragment; Complement C3c alpha' chain fragment 2]	C3	1663	KVRVE	861	acetyl. act.
P01027	reviewed	Complement C3 (HSE-MSF) [Cleaved into: Complement C3 beta chain; C3-beta-c (C3bc); Complement C3 alpha chain; C3a anaphylatoxin; Acylation stimulating protein (ASP) (C3adesArg); Complement C3b alpha' chain; Complement C3c alpha' chain fragment 1; Complement C3dg fragment; Complement C3g fragment; Complement C3d fragment; Complement C3f fragment; Complement C3c alpha' chain fragment 2]	C3	1663	QTIKI	884	phos. act.
P01027	reviewed	Complement C3 (HSE-MSF) [Cleaved into: Complement C3 beta chain; C3-beta-c (C3bc); Complement C3 alpha chain; C3a anaphylatoxin; Acylation stimulating protein (ASP) (C3adesArg); Complement C3b alpha' chain; Complement C3c alpha' chain fragment 1; Complement C3dg fragment; Complement C3g fragment; Complement C3d fragment; Complement C3f fragment; Complement C3c alpha' chain fragment 2]	C3	1663	QKVDV	958	canonical
P01027	reviewed	Complement C3 (HSE-MSF) [Cleaved into: Complement C3 beta chain; C3-beta-c (C3bc); Complement C3 alpha chain; C3a anaphylatoxin; Acylation stimulating protein (ASP) (C3adesArg); Complement C3b alpha' chain; Complement C3c alpha' chain fragment 1; Complement C3dg fragment; Complement C3g fragment; Complement C3d fragment; Complement C3f fragment; Complement C3c alpha' chain fragment 2]	C3	1663	IEKRQ	1039	canonical
P01027	reviewed	Complement C3 (HSE-MSF) [Cleaved into: Complement C3 beta chain; C3-beta-c (C3bc); Complement C3 alpha chain; C3a anaphylatoxin; Acylation stimulating protein (ASP) (C3adesArg); Complement C3b alpha' chain; Complement C3c alpha' chain fragment 1; Complement C3dg fragment; Complement C3g fragment; Complement C3d fragment; Complement C3f fragment; Complement C3c alpha' chain fragment 2]	C3	1663	ELIKK	1047	acetyl. act.
P01027	reviewed	Complement C3 (HSE-MSF) [Cleaved into: Complement C3 beta chain; C3-beta-c (C3bc); Complement C3 alpha chain; C3a anaphylatoxin; Acylation stimulating protein (ASP) (C3adesArg); Complement C3b alpha' chain; Complement C3c alpha' chain fragment 1; Complement C3dg fragment; Complement C3g fragment; Complement C3d fragment; Complement C3f fragment; Complement C3c alpha' chain fragment 2]	C3	1663	ILEKQ	1108	canonical
P01027	reviewed	Complement C3 (HSE-MSF) [Cleaved into: Complement C3 beta chain; C3-beta-c (C3bc); Complement C3 alpha chain; C3a anaphylatoxin; Acylation stimulating protein (ASP) (C3adesArg); Complement C3b alpha' chain; Complement C3c alpha' chain fragment 1; Complement C3dg fragment; Complement C3g fragment; Complement C3d fragment; Complement C3f fragment; Complement C3c alpha' chain fragment 2]	C3	1663	KKFDL	1359	acetyl. act.
P01027	reviewed	Complement C3 (HSE-MSF) [Cleaved into: Complement C3 beta chain; C3-beta-c (C3bc); Complement C3 alpha chain; C3a anaphylatoxin; Acylation stimulating protein (ASP) (C3adesArg); Complement C3b alpha' chain; Complement C3c alpha' chain fragment 1; Complement C3dg fragment; Complement C3g fragment; Complement C3d fragment; Complement C3f fragment; Complement C3c alpha' chain fragment 2]	C3	1663	KFDLR	1360	acetyl. act.
P01027	reviewed	Complement C3 (HSE-MSF) [Cleaved into: Complement C3 beta chain; C3-beta-c (C3bc); Complement C3 alpha chain; C3a anaphylatoxin; Acylation stimulating protein (ASP) (C3adesArg); Complement C3b alpha' chain; Complement C3c alpha' chain fragment 1; Complement C3dg fragment; Complement C3g fragment; Complement C3d fragment; Complement C3f fragment; Complement C3c alpha' chain fragment 2]	C3	1663	VRLDK	1531	acetyl. act.
P01027	reviewed	Complement C3 (HSE-MSF) [Cleaved into: Complement C3 beta chain; C3-beta-c (C3bc); Complement C3 alpha chain; C3a anaphylatoxin; Acylation stimulating protein (ASP) (C3adesArg); Complement C3b alpha' chain; Complement C3c alpha' chain fragment 1; Complement C3dg fragment; Complement C3g fragment; Complement C3d fragment; Complement C3f fragment; Complement C3c alpha' chain fragment 2]	C3	1663	QVIKS	1567	phos. act.
O88783	reviewed	Coagulation factor V (Activated protein C cofactor) [Cleaved into: Coagulation factor V heavy chain; Coagulation factor V light chain]	F5	2183	QYFKK	70	phos. act.
O88783	reviewed	Coagulation factor V (Activated protein C cofactor) [Cleaved into: Coagulation factor V heavy chain; Coagulation factor V light chain]	F5	2183	FKKEK	72	acetyl. act.
O88783	reviewed	Coagulation factor V (Activated protein C cofactor) [Cleaved into: Coagulation factor V heavy chain; Coagulation factor V light chain]	F5	2183	VIYRQ	393	phos. act.
O88783	reviewed	Coagulation factor V (Activated protein C cofactor) [Cleaved into: Coagulation factor V heavy chain; Coagulation factor V light chain]	F5	2183	FRDVK	677	acetyl. act.
O88783	reviewed	Coagulation factor V (Activated protein C cofactor) [Cleaved into: Coagulation factor V heavy chain; Coagulation factor V light chain]	F5	2183	LKDFQ	788	canonical
O88783	reviewed	Coagulation factor V (Activated protein C cofactor) [Cleaved into: Coagulation factor V heavy chain; Coagulation factor V light chain]	F5	2183	QKEVV	1927	canonical
O88783	reviewed	Coagulation factor V (Activated protein C cofactor) [Cleaved into: Coagulation factor V heavy chain; Coagulation factor V light chain]	F5	2183	RLELQ	2014	canonical
O35465	reviewed	Peptidyl-prolyl cis-trans isomerase FKBP8 (PPIase FKBP8) (EC 5.2.1.8) (38 kDa FK506-binding protein) (38 kDa FKBP) (FKBP-38) (mFKBP38) (FK506-binding protein 8) (FKBP-8) (FKBPR38) (Rotamase)	Fkbp8 Fkbp38 Sam11	402	QLKLD	272	canonical
E9Q414	reviewed	Apolipoprotein B-100 (Apo B-100) [Cleaved into: Apolipoprotein B-48 (Apo B-48)]	Apob	4505	QKLSL	284	phos. act.
E9Q414	reviewed	Apolipoprotein B-100 (Apo B-100) [Cleaved into: Apolipoprotein B-48 (Apo B-48)]	Apob	4505	LKTLQ	326	phos. act.
E9Q414	reviewed	Apolipoprotein B-100 (Apo B-100) [Cleaved into: Apolipoprotein B-48 (Apo B-48)]	Apob	4505	QELKK	330	canonical
E9Q414	reviewed	Apolipoprotein B-100 (Apo B-100) [Cleaved into: Apolipoprotein B-48 (Apo B-48)]	Apob	4505	YLLKQ	469	phos. act.
E9Q414	reviewed	Apolipoprotein B-100 (Apo B-100) [Cleaved into: Apolipoprotein B-48 (Apo B-48)]	Apob	4505	QDLKV	609	canonical
E9Q414	reviewed	Apolipoprotein B-100 (Apo B-100) [Cleaved into: Apolipoprotein B-48 (Apo B-48)]	Apob	4505	DKLIK	759	acetyl. act.
E9Q414	reviewed	Apolipoprotein B-100 (Apo B-100) [Cleaved into: Apolipoprotein B-48 (Apo B-48)]	Apob	4505	KLIKD	760	acetyl. act.
E9Q414	reviewed	Apolipoprotein B-100 (Apo B-100) [Cleaved into: Apolipoprotein B-48 (Apo B-48)]	Apob	4505	IKDLK	762	acetyl. act.
E9Q414	reviewed	Apolipoprotein B-100 (Apo B-100) [Cleaved into: Apolipoprotein B-48 (Apo B-48)]	Apob	4505	VKDIK	1481	acetyl. act.
E9Q414	reviewed	Apolipoprotein B-100 (Apo B-100) [Cleaved into: Apolipoprotein B-48 (Apo B-48)]	Apob	4505	KDIKV	1482	acetyl. act.
E9Q414	reviewed	Apolipoprotein B-100 (Apo B-100) [Cleaved into: Apolipoprotein B-48 (Apo B-48)]	Apob	4505	KFYKQ	1778	phos. act.
E9Q414	reviewed	Apolipoprotein B-100 (Apo B-100) [Cleaved into: Apolipoprotein B-48 (Apo B-48)]	Apob	4505	QRLSV	2099	phos. act.
E9Q414	reviewed	Apolipoprotein B-100 (Apo B-100) [Cleaved into: Apolipoprotein B-48 (Apo B-48)]	Apob	4505	RIIEK	2203	acetyl. act.
E9Q414	reviewed	Apolipoprotein B-100 (Apo B-100) [Cleaved into: Apolipoprotein B-48 (Apo B-48)]	Apob	4505	IEKLK	2205	acetyl. act.
E9Q414	reviewed	Apolipoprotein B-100 (Apo B-100) [Cleaved into: Apolipoprotein B-48 (Apo B-48)]	Apob	4505	EVKRQ	2283	canonical
E9Q414	reviewed	Apolipoprotein B-100 (Apo B-100) [Cleaved into: Apolipoprotein B-48 (Apo B-48)]	Apob	4505	IDRVK	2313	acetyl. act.
E9Q414	reviewed	Apolipoprotein B-100 (Apo B-100) [Cleaved into: Apolipoprotein B-48 (Apo B-48)]	Apob	4505	QRIEI	2381	canonical
E9Q414	reviewed	Apolipoprotein B-100 (Apo B-100) [Cleaved into: Apolipoprotein B-48 (Apo B-48)]	Apob	4505	RIEIK	2382	acetyl. act.
E9Q414	reviewed	Apolipoprotein B-100 (Apo B-100) [Cleaved into: Apolipoprotein B-48 (Apo B-48)]	Apob	4505	QFVDK	2433	canonical
E9Q414	reviewed	Apolipoprotein B-100 (Apo B-100) [Cleaved into: Apolipoprotein B-48 (Apo B-48)]	Apob	4505	LERLK	2480	acetyl. act.
E9Q414	reviewed	Apolipoprotein B-100 (Apo B-100) [Cleaved into: Apolipoprotein B-48 (Apo B-48)]	Apob	4505	KEFLK	3153	acetyl. act.
E9Q414	reviewed	Apolipoprotein B-100 (Apo B-100) [Cleaved into: Apolipoprotein B-48 (Apo B-48)]	Apob	4505	RKFEK	3200	acetyl. act.
E9Q414	reviewed	Apolipoprotein B-100 (Apo B-100) [Cleaved into: Apolipoprotein B-48 (Apo B-48)]	Apob	4505	KFEKV	3201	acetyl. act.
E9Q414	reviewed	Apolipoprotein B-100 (Apo B-100) [Cleaved into: Apolipoprotein B-48 (Apo B-48)]	Apob	4505	KIKVD	3221	acetyl. act.
E9Q414	reviewed	Apolipoprotein B-100 (Apo B-100) [Cleaved into: Apolipoprotein B-48 (Apo B-48)]	Apob	4505	IKVDK	3222	acetyl. act.
E9Q414	reviewed	Apolipoprotein B-100 (Apo B-100) [Cleaved into: Apolipoprotein B-48 (Apo B-48)]	Apob	4505	SVRLQ	3524	phos. act.
E9Q414	reviewed	Apolipoprotein B-100 (Apo B-100) [Cleaved into: Apolipoprotein B-48 (Apo B-48)]	Apob	4505	SRVLQ	3636	phos. act.
E9Q414	reviewed	Apolipoprotein B-100 (Apo B-100) [Cleaved into: Apolipoprotein B-48 (Apo B-48)]	Apob	4505	RKSLQ	4063	phos. act.
E9Q414	reviewed	Apolipoprotein B-100 (Apo B-100) [Cleaved into: Apolipoprotein B-48 (Apo B-48)]	Apob	4505	KRVLD	4113	acetyl. act.
E9Q414	reviewed	Apolipoprotein B-100 (Apo B-100) [Cleaved into: Apolipoprotein B-48 (Apo B-48)]	Apob	4505	KLKDL	4211	acetyl. act.
E9Q414	reviewed	Apolipoprotein B-100 (Apo B-100) [Cleaved into: Apolipoprotein B-48 (Apo B-48)]	Apob	4505	QDIKF	4232	canonical
E9Q414	reviewed	Apolipoprotein B-100 (Apo B-100) [Cleaved into: Apolipoprotein B-48 (Apo B-48)]	Apob	4505	QFVSR	4382	phos. act.
E9Q414	reviewed	Apolipoprotein B-100 (Apo B-100) [Cleaved into: Apolipoprotein B-48 (Apo B-48)]	Apob	4505	ELLRK	4477	acetyl. act.
